# Supplementary material for: A bidirectional relationship between sleep and oxidative stress in Drosophila
Source: PLoS Biol. 2018 Jul 12;16(7):e2005206. doi: 10.1371/journal.pbio.2005206 (PMC6042693; doi:10.1371/journal.pbio.2005206)
Supplement: S1 Table — Summary of results from experimental trials. Raw data from representative experiments are available in S1 Data; raw data from all trials are available upon request. (XLSX) [file pbio.2005206.s005.xlsx]

## Sheet: Sheet1
data used in paper is highlighted in green				additional trials are highlighted in yellow
Figure	Experiment Description	Date	n (for each genotype/condition)	p-values (relative to control in parenthases)	Additonal Details
1B	elav>incRNAi sleep	6.23.16	10 (elav ctrl), 10 (incRNAi ctrl), 12 (elav>incRNAi)	p<0.0001 (elav ctrl), p<0.0001 (incRNAi ctrl)
1B	elav>incRNAi sleep	4.26.16	10 (elav ctrl), 10 (incRNAi ctrl), 12 (elav>incRNAi)	p<0.0001 (elav ctrl), p<0.0001 (incRNAi ctrl)
1B	elav>incRNAi sleep	3.1.17	10 (elav ctrl), 10 (incRNAi ctrl), 12 (elav>incRNAi)	p<0.0001 (elav ctrl), p<0.0001 (incRNAi ctrl)
1B	elav>incRNAi sleep	1.11.17	10 (elav ctrl), 10 (incRNAi ctrl), 11 (elav>incRNAi)	p<0.0001 (elav ctrl), p=0.0002 (incRNAi ctrl)
1B	elav>incRNAi sleep	4.30.16	10 (elav ctrl), 10 (incRNAi ctrl), 12 (elav>incRNAi)	p<0.0001 (elav ctrl), p<0.0001 (incRNAi ctrl)
1B	elav>incRNAi sleep	4.22.16	10 (elav ctrl), 10 (incRNAi ctrl), 12 (elav>incRNAi)	p<0.0001 (elav ctrl), p<0.0001 (incRNAi ctrl)
1C	elav>incRNAi lifespan	7.29.14	82 (elav ctrl), 82 (incRNAi ctrl), 74 (elav>incRNAi)	p=0957 (elav ctrl), p=0.7645 (incRNAi ctrl)
1C	elav>incRNAi lifespan	6.22.17	216 (elav ctrl), 206 (incRNAi), 225 (elav>incRNAi)	p<0.0001 (elav ctrl), p=0.0940 (incRNAi ctrl)
1C	elav>incRNAi lifespan	8.19.14	123 (elav ctrl), 117 (incRNAi), 126 (elav>incRNAi)	p=0.0260 (elav ctrl), p<0.0001 (incRNAi ctrl)
1D	elav>incRNAi starvation	8.11.14	20 (elav ctrl), 20 (incRNAi ctrl), 24 (elav>incRNAi)	p=0.0592 (elav ctrl), p=0493 (incRNAi ctrl)
1D	elav>incRNAi starvation	8.15.17	20 (elav ctrl), 19 (incRNAi ctrl), 24 (elav>incRNAi)	p=0.4078 (elav ctrl), p=0.0807 (incRNAi ctrl)
1D	elav>incRNAi starvation	8.21.14	20 (elav ctrl), 20 (incRNAi ctrl), 24 (elav>incRNAi)	p=0.0618 (elav ctrl), p=0.6485 (incRNAi ctrl)
1E	elav>incRNAi Streptococcus pneumoniae injection	8.3.15	59 (elav ctrl), 59 (incRNAi ctrl), 60 (elav>incRNAi)	p=0.0692 (elav ctrl), p=0.1525 (incRNAi ctrl)
1E	elav>incRNAi Streptococcus pneumoniae injection	7.29.15	58 (elav ctrl), 59 (incRNAi ctrl), 58 (elav>incRNAi)	p=0.9767 (elav ctrl), p=0.0213 (incRNAi ctrl)
1E	elav>incRNAi Streptococcus pneumoniae injection	7.31.14	61 (elav ctrl), 63 (incRNAi ctrl), 62 (elav>incRNAI)	p=0.0977 (elav ctrl), p=0.4695 (incRNAi ctrl)
1E	elav>incRNAi Streptococcus pneumoniae injection	7.29.14	62 (elav ctrl), 63 (incRNAi ctrl), 63 (elav>incRNAI)	p=0.9069 (elav ctrl), p=0.2231 (incRNAi ctrl)
1F	elav>incRNAi Providencia rettgeri injection	12.3.14	63 (elav ctrl), 62 (incRNAi ctrl), 60 (elav>incRNAI)	p=0.4662 (elav ctrl), p=0.1206 (incRNAi ctrl)
1F	elav>incRNAi Providencia rettgeri injection	11.14.14	63 (elav ctrl), 62 (incRNAi ctrl), 59 (elav>incRNAI)	p=0.2355 (elav ctrl), p=0.0756 (incRNAi ctrl)
1F	elav>incRNAi Providencia rettgeri injection	9.4.14	62 (elav ctrl), 62 (incRNAi ctrl), 63 (elav>incRNAI)	p=0.3483 (elav ctrl), p=0.0024 (incRNAi ctrl)
1F	elav>incRNAi Providencia rettgeri injection	8.28.14	62 (elav ctrl), 62 (incRNAi ctrl), 63 (elav>incRNAI)	p=0.0303 (elav ctrl), p=0.1784 (incRNAi ctrl)
1F	elav>incRNAi Providencia rettgeri injection	8.26.14	63 (elav ctrl), 63 (incRNAi ctrl), 63 (elav>incRNAI)	p=0.1176 (elav ctrl), p=0.8648 (incRNAi ctrl)
2B left	elav>incRNAi paraquat (PQ) injection	6.30.16	60 (elav ctrl), 80 (incRNAi ctrl), 74 (elav>incRNAI)	p<0.0001 (elav ctrl), p<0.0001 (incRNAi ctrl)
2B left	elav>incRNAi PQ injection	5.15.17	40 (elav ctrl), 40 (incRNAi ctrl), 40 (elav>incRNAI)	p=0.0004 (elav ctrl), p<0.0001 (incRNAi ctrl)
2B left	elav>incRNAi PQ injection	11.28.16	43 (elav ctrl), 59 (incRNAi ctrl), 60 (elav>incRNAI)	p<0.0001 (elav ctrl), p<0.0001 (incRNAi ctrl)
2B left	elav>incRNAi PQ injection	7.5.16	78 (elav ctrl), 76 (incRNAi ctrl), 79 (elav>incRNAI)	p<0.0001 (elav ctrl), p<0.0001 (incRNAi ctrl)
2B left	elav>incRNAi PQ injection	6.27.16	59 (elav ctrl), 60 (incRNAi ctrl), 60 (elav>incRNAI)	p<0.0001 (elav ctrl), p<0.0001 (incRNAi ctrl)
2B left	elav>incRNAi PQ injection	9.16.14	84 (elav ctrl), 85 (incRNAi ctrl), 83 (elav>incRNAI)	p<0.0001 (elav ctrl), p<0.0001 (incRNAi ctrl)
2B right	elav>incRNAi H2O2 feeding	8.12.15	30 (elav ctrl), 30 (incRNAi ctrl), 27 (elav>incRNAi)	p<0.0001 (elav ctrl), p<0.0001 (incRNAi ctrl)
2B right	elav>incRNAi H2O2 feeding	7.28.15	60 (elav ctrl), 60 (incRNAi ctrl), 60 (elav>incRNAi)	p=0.0462 (elav ctrl), p<0.0001 (incRNAi ctrl)
2B right	elav>incRNAi H2O2 feeding	7.21.15	60 (elav ctrl), 60 (incRNAi ctrl), 60 (elav>incRNAi)	p=0.5386 (elav ctrl), p=0.0819 (incRNAi ctrl)
2B right	elav>incRNAi H2O2 feeding	7.14.15	60 (elav ctrl), 60 (incRNAi ctrl), 60 (elav>incRNAi)	p=0.0084 (elav ctrl), p=0.0144 (incRNAi ctrl)
2B right	elav>incRNAi H2O2 feeding	7.8.15	60 (elav ctrl), 60 (incRNAi ctrl), 63 (elav>incRNAi)	p=0.0309 (elav ctrl), p=0.0309 (incRNAi ctrl)
2C	inc null PQ injection	12.3.14	63 (w+), 62 (inc1), 49 (inc2)	p<0.0001 (inc1), p<0.0001 (inc2)
2C	inc null PQ injection	11.12.14	63 (w+), 69 (inc1), 43 (inc2)	p<0.0001 (inc1), p<0.0001 (inc2)
2C	inc null PQ injection	11.5.14	63 (w+), 55 (inc1), 40 (inc2)	p=0.1725 (inc1), p=0.9874 (inc2)
2C	inc null PQ injection	10.27.14	63 (w+), 62 (inc1), 64 (inc2)	p<0.0001 (inc1), p<0.0001 (inc2)
2D	elav;;dcr>cul3RNAi PQ injection	1.27.16	59 (elav;;dcr ctrl), 60 (cul3RNAi ctrl), 60 (elav;;dcr>cul3RNAi)	p<0.0001 (elav;;dcr ctrl), p<0.0001 (cul3RNAi ctrl)
2D	elav;;dcr>cul3RNAi PQ injection	2.22.16	39 (elav;;dcr ctrl), 38 (cul3RNAi ctrl), 31 (elav;;dcr>cul3RNAi)	p<0.0001 (elav;;dcr ctrl), p<0.0001 (cul3RNAi ctrl)
2D	elav;;dcr>cul3RNAi PQ injection	1.29.16	52 (elav;;dcr ctrl), 60 (cul3RNAi ctrl), 57 (elav;;dcr>cul3RNAi)	p<0.0001 (elav;;dcr ctrl), p<0.0001 (cul3RNAi ctrl)
3B left	sleepless sleep	12.17.16	10 (sss ctrl), 6 (sssd40)	p<0.0001
3B left	sleepless (females) sleep	2.27.15	16 (sss ctrl), 9 (sssd40) ***females	p<0.0001
3B left	sleepless sleep	1.20.15	28 (sss ctrl), 15 (sssd40)	p<0.0001
3B mid	sleepless (females) PQ injection	5.11.15	100 (sss ctrl), 100 (sssd40) ***females	p<0.0001
3B mid	sleepless (females) PQ injection	4.30.15	60 (sss ctrl), 60 (sssd40) ***females	p=0.0128
3B mid	sleepless (females) PQ injection	3.19.15	96 (sss ctrl), 120 (sssd40) ***females	p<0.0001
3B mid	sleepless (females) PQ injection	2.3.15	46 (sss ctrl), 54 (sssd40) ***females	p=0.0276
3B right	sleepless H2O2 feeding	6.6.16	40 (sss ctrl), 40 (sssd40)	p<0.0001
3B right	sleepless H2O2 feeding	5.16.16	59 (sss ctrl), 54 (sssd40)	p<0.0001
3B right	sleepless (females) H2O2 feeding	6.6.16	40 (sss ctrl), 37 (sssd40) ***females	p<0.0001
3B right	sleepless (females) H2O2 feeding	5.16.16	31 (sss ctrl), 14 (sssd40) ***females	p<0.0001
3C left	fumin sleep	9.26.15	15 (w), 16(fmn)	p<0.0001
3C left	fumin sleep	2.13.15	16 (w), 16 (fmn)	p<0.0001
3C left	fumin sleep	10.18.16	8 (w), 7 (fmn)	p<0.0001
3C left	fumin sleep	8.11.16	16 (w), 16 (fmn)	p<0.0001
3C mid	fumin PQ injection	3.3.15	97 (w), 98 (fmn)	p<0.0001
3C mid	fumin PQ injection	9.28.16	80 (w), 80 (fmn)	p<0.0001
3C mid	fumin PQ injection	10.8.15	79 (w), 75 (fmn)	p<0.0001
3C mid	fumin PQ injection	10.2.15	74 (w), 74 (fmn)	p=0.0002
3C mid	fumin PQ injection	3.10.15	96 (w), 97 (fmn)	p=0.3298
3C mid	fumin PQ injection	3.5.15	97 (w), 102 (fmn)	p=0.0075
3C right	fumin H2O2 feeding	5.2.16	40 (w), 39 (fmn)	p<0.0001
3C right	fumin H2O2 feeding	6.22.16	58 (w), 97 (fmn)	p=0.0006
3C right	fumin H2O2 feeding	6.17.16	79 (w), 80 (fmn)	p=0.3569
3C right	fumin H2O2 feeding	4.25.16	97 (w), 98 (fmn)	p<0.0001
3D left	redeye sleep	11.25.15	16 (iso31), 16 (rye)	p<0.0001
3D left	redeye sleep	12.17.16	9 (iso31), 8 (rye)	p<0.0001
3D left	redeye sleep	10.20.16	10 (iso31), 9 (rye)	p=0.0003
3D mid	redeye PQ injection	2.17.16	96 (iso31), 88 (rye)	p<0.0001
3D mid	redeye PQ injection	2.10.16	72 (iso31), 73 (rye)	p<0.0001
3D mid	redeye PQ injection	2.8.16	80 (iso31), 79 (rye)	p<0.0001
3D mid	redeye PQ injection	5.1.15	92 (is031), 99 (rye)	p<0.0001
3D mid	redeye PQ injection	4.2.15	99 (iso31), 98 (iso31)	p<0.0001
3D right	redeye H2O2 feeding	4.20.16	42 (iso31), 39 (rye)	p<0.0001
3D right	redeye H2O2 feeding	5.2.16	56 (iso31), 59 (rye)	p<0.0001
3D right	redeye H2O2 feeding	4.25.16	70 (iso31), 69 (rye)	p<0.0001
4A left	dFB>NaChBac sleep	3.17.17	20 (dFB ctrl), 20 (NaChBac ctrl), 20 (dFB>NaChBac)	p<0.0001 (dFB ctrl), p<0.0001 (NaChBac ctrl)
4A left	dFB>NaChBac sleep	4.11.17	9 (dFB ctrl), 10 (NaChBac ctrl), 12 (dFB>NaChBac)	p<0.0001 (dFB ctrl), p<0.0001 (NaChBac ctrl)
4A left	dfB>NaChBac sleep	5.13.17	10 (dFB ctrl), 10 (NaChBac ctrl), 12 (dFB>NaChBac)	p=0.001 (dFB ctrl), p<0.0001 (NaChBac ctrl)
4A mid	dFB>NaChBac PQ injection	5.9.17	79 (dFB ctrl), 80 (NaChBac ctrl), 80 (dFB>NaChBac)	p<0.0001 (dFB ctrl), p<0.0001 (NaChBac ctrl)
4A mid	dFB>NaChBac PQ injection	4.13.17	80 (dFB ctrl), 79 (NaChBac ctrl), 78 (dFB>NaChBac)	p=0.0041 (dFB ctrl), p<0.0001 (NaChBac ctrl)
4A mid	dFB>NaChBac PQ injection	5.8.17	75 (dFB ctrl), 78 (NaChBac ctrl), 71 (dFB>NaChBac)	p<0.0001 (dFB ctrl), p<0.0001 (NaChBac ctrl)
4A right	dFB>NaChBac H2O2 feeding	8.25.17	31 (dFB ctrl), 31 (NaChBac ctrl), 32 (dFB>NaChBac)	p=0.0004 (dFB ctrl), p=0.0004 (NaChBac ctrl)
4A right	dFB>NaChBac H2O2 feeding	3.27.17	80 (dFB ctrl), 79 (NaChBac ctrl), 84 (dFB>NaChBac)	p<0.0001 (dFB ctrl), p=0.0003 (NaChBac ctrl)
4A right	dFB>NaChBac H2O2 feeding	4.11.17	98 (dFB ctrl), 100 (NaChBac ctrl), 90 (dFB>NaChBac)	p<0.0001 (dFB ctrl), p<0.0001 (NaChBac ctrl)
4A right	dFB>NaChBac H2O2 feeding	5.9.17	75 (dFB ctrl), 76 (NaChBac ctrl), 78 (dFB>NaChBac)	p<0.0001 (dFB ctrl), p<0.0001 (NaChBac ctrl)
4B left	Gx-fed iso31, sleep	3.24.17	8 (ctrl-fed iso31), 8 (0.1 mg/mL Gx-fed iso31)	p=0.0006
4B left	Gx-fed iso31, sleep	3.10.17	14 (ctrl-fed iso31), 13 (0.1 mg/mL Gx-fed iso31)	p=0.0014
4B right	Gx-fed iso31, PQ injection	5.15.17	118 (ctrl-fed iso31), 119 (0.15 mg/mL Gx-fed iso31)	p<0.0001
4B right	Gx-fed iso31, PQ injection	2.13.17	119 (ctrl-fed iso31), 118 (0.1 mg/mL Gx-fed iso31)	p=0.0028
4B right	Gx-fed iso31, PQ injection	2.27.17	138 (ctrl-fed iso31), 140 (0.1 mg/mL Gx-fed iso31)	p=0.0017
4B right	Gx-fed iso31, PQ injection	3.6.17	116 (ctrl-fed iso31), 115 (0.1 mg/mL Gx-fed iso31)	p=0.0128
4B right	Gx-fed iso31, PQ injection	5.4.17	99 (ctrl-fed iso31), 99 (0.15 mg/mL Gx-fed iso31)	p<0.0001
5B	elav>incRNAi qPCR (SOD1), sample set 3	5.17.17	biological replicates: 6 (elav ctrl), 6 (incRNAi ctrl), 6 (elav>incRNAi)	p=0.0002 (elav ctrl), p=0.001 (incRNAi ctrl)
5C	elav>incRNAi qPCR (GSTS1), sample set 3	5.18.17	biological replicates: 6 (elav ctrl), 6 (incRNAi ctrl), 6 (elav>incRNAi)	p=0.0056 (elav ctrl), p=0.0255 (incRNAi ctrl)
5D	elav>incRNAi qPCR (GSTO1), sample set 3	4.28.17	biological replicates: 6 (elav ctrl), 6 (incRNAi ctrl), 6 (elav>incRNAi)	p=0.0206 (elav ctrl), p=0.0109 (incRNAi ctrl)
5E	elav>incRNAi qPCR (catalase), sample set 2	9.5.16	biological replicates: 6 (elav ctrl), 6 (incRNAi ctrl), 6 (elav>incRNAi)	p=0.6490 (elav ctrl), p=0.9551 (incRNAi ctrl)
5E	elav>incRNAi qPCR (catalase), sample set 1	4.5.16	biological replicates: 5 (elav ctrl), 6 (incRNAi ctrl), 6 (elav>incRNAi)	p=0.6919 (elav ctrl), p=0.5810 (incRNAi ctrl)
5E	elav>incRNAi qPCR (catalase), sample set 3	4.6.17	biological replicates: 6 (elav ctrl), 6 (incRNAi ctrl), 6 (elav>incRNAi)	p=0.0365 (elav ctrl), p=0.1238 (incRNAi ctrl)
5F	elav>incRNAi qPCR (hsp60), sample set 2	8.31.16	biological replicates: 6 (elav ctrl), 6 (incRNAi ctrl), 6 (elav>incRNAi)	p=0.0424 (elav ctrl), p=0.0058 (incRNAi ctrl)
5F	elav>incRNAi qPCR (hsp60), sample set 1	3.28.16	biological replicates: 5 (elav ctrl), 6 (incRNAi ctrl), 6 (elav>incRNAi)	p=0.0149 (elav ctrl), p=0.0988 (incRNAi ctrl)
5G	elav>incRNAi qPCR (pink1), sample set 2	9.7.16	biological replicates: 6 (elav ctrl), 6 (incRNAi ctrl), 6 (elav>incRNAi)	p=0.0002 (elav ctrl), p=0.0001 (incRNAi ctrl)
5G	elav>incRNAi qPCR (pink1), sample set 1	4.18.16	biological replicates: 5 (elav ctrl), 6 (incRNAi ctrl), 6 (elav>incRNAi)	p=0.3253 (elav ctrl), p=0.0080 (incRNAi ctrl)
5H	elav>incRNAi qPCR (ClpX), sample set 1	3.23.16	biological replicates: 5 (elav ctrl), 6 (incRNAi ctrl), 6 (elav>incRNAi)	p=0.0370 (elav ctrl), p=0.0085 (incRANi ctrl)
5H	elav>incRNAi qPCR (ClpX), sample set 2	9.1.16	biological replicates: 6 (elav ctrl), 6 (incRNAi ctrl), 6 (elav>incRNAi)	p=0.0436 (elav ctrl), p=0.0658 (incRNAi ctrl)
5I	elav>incRNAi qPCR (BiP), sample set 3	5.25.17	biological replicates: 6 (elav ctrl), 6 (incRNAi ctrl), 6 (elav>incRNAi)	p=0.0154 (elav ctrl), p=0.2305 (incRNAi ctrl)
6B	elav>SOD1 sleep	8.25.17 + 8.31.17 (pooled)	16 (elav ctrl), 20 (cat ctrl), 40 (elav>cat)	p=0.0460 (elav ctrl), p<0.0001 (SOD1 ctrl)
6B	elav>SOD2 sleep	8.25.17 + 8.31.17 (pooled)	16 (elav ctrl), 20 (SOD1 ctrl), 40 (elav>SOD1)	p=0.0027 (elav ctrl), p<0.0001 (SOD2 ctrl)
6B	elav>catalase sleep	8.25.17 + 8.31.17 (pooled)	16 (elav ctrl), 20 (SOD2 ctrl), 38 (elav>SOD2)	p=0.3089 (elav ctrl), p=0.0004 (cat ctrl)
S1B	elav>incRNAi Listeria monocytogenes injeciton	11.5.14	63 (elav ctrl), 62 (incRNAi ctrl), 63 (elav>incRNAi)	p=0.0856 (elav ctrl), p=0.0371 (incRNAi ctrl)
S1B	elav>incRNAi Listeria monocytogenes injeciton	9.17.14	62 (elav ctrl), 63 (incRNAi ctrl), 62 (elav>incRNAi)	p=0.0772 (elav ctrl), p<0.0001 (incRNAi ctrl)
S1B	elav>incRNAi Listeria monocytogenes injeciton	9.5.14	62 (elav ctrl), 63 (incRNAi ctrl), 61 (elav>incRNAi)	p=0.1092 (elav ctrl), p<0.0001 (IncRNAi ctrl)
S1C	elav>incRNAi Stapholoccocus aureus injeciton	11.17.14	21 (elav ctrl), 19 (incRNAi ctrl), 21 (elav>incRNAi)	p=0.6194 (elav ctrl), p=0.8899 (incRNAi ctrl)
S1C	elav>incRNAi Stapholoccocus aureus injeciton	2.24.15	62 (elav ctrl), 62 (incRNAi ctrl), 62 (elav>incRNAi)	p=0.7971 (elav ctrl), p=0.5065 (incRNAi ctrl)
S1C	elav>incRNAi Stapholoccocus aureus injeciton	2.6.15	61 (elav ctrl), 34 (incRNAi ctrl), 59 (elav>incRNAi)	p=0.0914 (elav ctrl), p=0.0144 (incRNAi ctrl)
S1C	elav>incRNAi Stapholoccocus aureus injeciton	12.30.14	63 (elav ctrl), 61 (incRNAi ctrl), 63 (elav>incRNAi)	p=0.1954 (elav ctrl), p=0.0546 (incRNAi ctrl)
S1E	fumin Streptoccocus pneumoniae injection	9.30.15	96 (w1118), 96 (fmn)	p=0.0024
S1E	fumin Streptoccocus pneumoniae injection	7.31.15	94 (w1118), 92 (fmn)	p=0.0007
S1E	fumin Streptoccocus pneumoniae injection	7.27.15	97 (w1118), 94 (fmn)	p=0.0006
S1E	fumin Streptoccocus pneumoniae injection	7.6.15	97 (w1118), 100 (fmn)	p=0.0848
S1F	fumin Providencia rettgeri injection	11.11.15	74 (w1118), 70 (fmn)	p<0.0001
S1F	fumin Providencia rettgeri injection	11.13.15 (9 day old)	101 (w1118), 98 (fmn)	p=0.0123
S1F	fumin Providencia rettgeri injection	11.13.15 (7 day old(	74 (w1118), 70 (fmn)	p<0.0001
S1G	fumin Listeria monocytogenes injection	6.29.15	79 (w1118), 77 (fmn)	p=0.0033
S1G	fumin Listeria monocytogenes injection	7.7.15	100 (w1118), 97 (fmn)	p<0.0001
S1G	fumin Listeria monocytogenes injection	7.1.15	78 (w1118), 78 (fmn)	p=0.3076
S1H	fumin Stapholoccocus aureaus injection	12.9.15	100 (w1118), 90 (fmn)	p=0.8575
S1H	fumin Stapholoccocus aureaus injection	12.4.15	93 (w1118), 90 (fmn)	p=0.0513
S1H	fumin Stapholoccocus aureaus injection	11.20.15	94 (w1118), 100 (fmn)	p=0.0574
S2A	inc null sleep	1.30.18	26 (w), 12 (inc1), 16 (inc2)	p<0.0001 (inc1), p<0.0001 (inc2)
S2A	inc null sleep	7.18.14	20 (w), 20 (inc1), 22 (inc2)	p<0.0001 (inc1), p<0.0001 (inc2)
S2A	inc null sleep	5.1.14	32 (w), 16 (inc2), 13 (inc2)	p<0.0001 (inc1), p<0.0001 (inc2)
S2B	elav;;dcr>cul3RNAi sleep	11.21.15	8 (elav;;dcr ctrl), 10 (cul3RNAi ctrl), 12 (elav;;dcr>cul3RNAi)	p<0.0001 (elav;;dcr ctrl), p<0.0001 (cul3RNAi ctrl)
