# Supplementary material for: A bidirectional relationship between sleep and oxidative stress in Drosophila
Source: PLoS Biol. 2018 Jul 12;16(7):e2005206. doi: 10.1371/journal.pbio.2005206 (PMC6042693; doi:10.1371/journal.pbio.2005206)
Supplement: S1 Data — Raw data from representative experiments are organized here by figure panel; raw data from all trials are available upon request. (XLSX) [file pbio.2005206.s006.xlsx]

## Sheet: Fig. 1B
Hill et al PLoS Biology 2018 Figure 1B raw data					Data plotted in figure highlighted in red
Neuronal inc-RNAi sleep analysis
Genotype	Day	Mon	Ch	alive	totSleep	rDS	rNS	AI	rD aLSE	rD aNSE	rN aLSE	rN aNSE			Genotype	Monitor	Channel	Total Sleep	Daytime Sleep	Nighttime Sleep	Activity Index	Daytime Sleep Bout Length	Daytime Sleep Bout Number	Nighttime Sleep Bout Length	Nighttime Sleep Bout Number	Sleep Bout Length (day+night averaged)	Sleep Bout Number (sum of day+night)
elav x iso31	2018-06-23	5	13	TRUE	1051	424	627	1.26804	24.9412	17	78.375	8			elav x iso31	5	13	1077	467.2	609.8	1.06439	30.0991	16.6	62.1508	10.2	46.1249	26.8
elav x iso31	2018-06-23	5	14	TRUE	967	421	546	1.86229	30.0714	14	45.5	12			elav x iso31	5	14	1007.8	446.6	561.2	1.59027	29.9989	17.2	45.5682	12.4	37.7836	29.6
elav x iso31	2018-06-23	5	15	TRUE	849	338	511	1.65085	14.6957	23	31.9375	16			elav x iso31	5	15	971.4	435.6	535.8	1.61257	41.129	14.4	40.8878	13.4	41.0084	27.8
elav x iso31	2018-06-23	5	16	TRUE	728	245	483	1.61322	12.25	20	24.15	20			elav x iso31	5	16	883.4	312.4	571	1.3253	19.8316	17.4	59.5712	11.6	39.7014	29
elav x iso31	2018-06-23	5	17	TRUE	993	427	566	1.19283	14.7241	29	62.8889	9			elav x iso31	5	17	1028.2	447	581.2	1.04661	17.0361	26.6	59.5902	10.2	38.3131	36.8
elav x iso31	2018-06-23	5	18	TRUE	789	278	511	1.96	16.3529	17	31.9375	16			elav x iso31	5	18	856.2	302	554.2	1.52597	25.1415	14.4	57.0804	10.8	41.1109	25.2
elav x iso31	2018-06-23	5	19	TRUE	879	341	538	1.7125	20.0588	17	33.625	16			elav x iso31	5	19	950.4	386.6	563.8	1.69818	31.5869	13.8	47.5044	13.2	39.5456	27
elav x iso31	2018-06-23	5	20	TRUE	981	364	617	1.77293	20.2222	18	88.1429	7			elav x iso31	5	20	1043.8	439.2	604.6	1.58813	41.4344	11.6	74.4186	8.6	57.9265	20.2
elav x iso31	2018-06-23	5	21	TRUE	897	315	582	2.11993	16.5789	19	64.6667	9			elav x iso31	5	21	989.8	411	578.8	1.5817	22.237	18.6	59.2838	10	40.7604	28.6
elav x iso31	2018-06-23	5	22	TRUE	836	315	521	1.94693	15.75	20	52.1	10			elav x iso31	5	22	959.2	405.6	553.6	1.71305	27.3925	16	60.6667	9.2	44.0296	25.2
elav x iso31	2018-06-24	5	13	TRUE	1010	419	591	1.1	17.4583	24	49.25	12			iso31 x incRNAI	5	23	980.6	446.6	534	1.77827	44.1988	11.4	60.1	9.4	52.1494	20.8
elav x iso31	2018-06-24	5	14	TRUE	988	427	561	1.43142	21.35	20	40.0714	14			iso31 x incRNAI	5	24	981.2	454	527.2	1.85186	34.5465	15.4	51.122	10.4	42.8343	25.8
elav x iso31	2018-06-24	5	15	TRUE	977	440	537	1.73218	23.1579	19	44.75	12			iso31 x incRNAI	5	25	825.4	385	440.4	1.92919	24.0182	16.4	27.7308	17	25.8745	33.4
elav x iso31	2018-06-24	5	16	TRUE	926	284	642	1.15564	12.9091	22	107	6			iso31 x incRNAI	5	26	979.2	481.6	497.6	1.29522	47.0615	10.4	47.9412	10.8	47.5013	21.2
elav x iso31	2018-06-24	5	17	TRUE	1071	444	627	0.864499	17.0769	26	78.375	8			iso31 x incRNAI	5	27	865.4	454.4	411	1.5979	56.2687	9.4	45.3938	9.8	50.8312	19.2
elav x iso31	2018-06-24	5	18	TRUE	865	305	560	1.49913	17.9412	17	70	8			iso31 x incRNAI	5	28	772	345.4	426.6	1.37852	25.4	13.8	24.6253	17.8	25.0126	31.6
elav x iso31	2018-06-24	5	19	TRUE	940	416	524	1.74	52	8	29.1111	18			iso31 x incRNAI	5	29	940.6	481.4	459.2	1.62231	39.3867	12.4	30.3196	15.2	34.8532	27.6
elav x iso31	2018-06-24	5	20	TRUE	1093	469	624	1.77522	46.9	10	89.1429	7			iso31 x incRNAI	5	30	1111.2	521.4	589.8	1.3052	61.0827	9	59.1403	10.6	60.1115	19.6
elav x iso31	2018-06-24	5	21	TRUE	967	409	558	1.66596	20.45	20	50.7273	11			iso31 x incRNAI	5	31	895.4	500.2	395.2	2.18027	56.2763	10.2	28.1743	14.2	42.2253	24.4
elav x iso31	2018-06-24	5	22	TRUE	911	351	560	1.74858	19.5	18	62.2222	9			iso31 x incRNAI	5	32	961	411.8	549.2	2.02078	38.1167	11.2	43.2553	14	40.686	25.2
elav x iso31	2018-06-25	5	13	TRUE	1086	497	589	0.983051	38.2308	13	53.5455	11			elav>incNRAI	5	1	700	334.2	365.8	1.24985	16.9248	20.2	14.8645	25	15.8946	45.2
elav x iso31	2018-06-25	5	14	TRUE	1009	442	567	1.5058	19.2174	23	51.5455	11			elav>incNRAI	5	2	614.4	335.6	278.8	1.61616	22.7602	16	18.3301	15.2	20.5452	31.2
elav x iso31	2018-06-25	5	15	TRUE	1011	463	548	1.89044	57.875	8	49.8182	11			elav>incNRAI	5	3	759.8	385.8	374	1.50289	34.7212	12.2	46.2324	10.8	40.4768	23
elav x iso31	2018-06-25	5	16	TRUE	996	416	580	1.42568	37.8182	11	64.4444	9			elav>incNRAI	5	4	776.4	388.2	388.2	1.66222	19.4832	20.2	16.6834	23.4	18.0833	43.6
elav x iso31	2018-06-25	5	17	TRUE	1000	462	538	1.11818	17.7692	26	48.9091	11			elav>incNRAI	5	5	471	214.2	256.8	1.46978	14.6877	15.6	10.5009	24.4	12.5943	40
elav x iso31	2018-06-25	5	18	TRUE	919	348	571	1.54894	29	12	71.375	8			elav>incNRAI	5	6	567	308.2	258.8	1.42706	13.329	23.2	8.87436	29.2	11.1017	52.4
elav x iso31	2018-06-25	5	19	TRUE	1029	421	608	1.73236	32.3846	13	76	8			elav>incNRAI	5	7	591.8	305.8	286	2.0691	38.4451	9.6	13.1827	22	25.8139	31.6
elav x iso31	2018-06-25	5	20	TRUE	1061	446	615	1.64644	55.75	8	87.8571	7			elav>incNRAI	5	8	719.8	398.2	321.6	1.27221	20.9209	20	18.2077	18.4	19.5643	38.4
elav x iso31	2018-06-25	5	21	TRUE	1063	455	608	1.53191	26.7647	17	75.875	8			elav>incNRAI	5	9	626.6	347.4	279.2	1.22964	23.87	15.2	9.35729	33.8	16.6136	49
elav x iso31	2018-06-25	5	22	TRUE	1048	471	577	1.64962	33.6429	14	64.1111	9			elav>incNRAI	5	10	568.4	253.8	314.6	1.40912	11.5322	23.4	9.03394	35.8	10.2831	59.2
elav x iso31	2018-06-26	5	13	TRUE	1154	528	626	0.937063	40.6154	13	78.25	8			elav>incNRAI	5	11	832.6	336.4	496.2	1.48015	17.1656	20.4	24.7347	20.8	20.9501	41.2
elav x iso31	2018-06-26	5	14	TRUE	1090	527	563	1.53429	58.5556	9	43.3077	13			elav>incNRAI	5	12	910.8	430.6	480.2	1.02635	34.8405	12.6	28.7457	18	31.7931	30.6
elav x iso31	2018-06-26	5	15	TRUE	1052	493	559	1.47938	82.1667	6	43	13
elav x iso31	2018-06-26	5	16	TRUE	895	343	552	1.23303	19.0556	18	42.4615	13
elav x iso31	2018-06-26	5	17	TRUE	1075	501	574	1.03014	21.7826	23	41	14
elav x iso31	2018-06-26	5	18	TRUE	896	354	542	1.27941	50.5714	7	38.7143	14
elav x iso31	2018-06-26	5	19	TRUE	1012	448	564	1.63084	37.3333	12	40.2857	14
elav x iso31	2018-06-26	5	20	TRUE	1055	473	582	1.52468	47.3	10	58.2	10
elav x iso31	2018-06-26	5	21	TRUE	1048	469	579	1.28316	23.45	20	57.9	10
elav x iso31	2018-06-26	5	22	TRUE	1042	488	554	1.79093	44.3636	11	55.4	10
elav x iso31	2018-06-27	5	13	TRUE	1084	468	616	1.0338	29.25	16	51.3333	12
elav x iso31	2018-06-27	5	14	TRUE	985	416	569	1.61758	20.8	20	47.4167	12
elav x iso31	2018-06-27	5	15	TRUE	968	444	524	1.30998	27.75	16	34.9333	15
elav x iso31	2018-06-27	5	16	TRUE	872	274	598	1.19894	17.125	16	59.8	10
elav x iso31	2018-06-27	5	17	TRUE	1002	401	601	1.0274	13.8276	29	66.7778	9
elav x iso31	2018-06-27	5	18	TRUE	812	225	587	1.34236	11.8421	19	73.375	8
elav x iso31	2018-06-27	5	19	TRUE	892	307	585	1.67518	16.1579	19	58.5	10
elav x iso31	2018-06-27	5	20	TRUE	1029	444	585	1.22141	37	12	48.75	12
elav x iso31	2018-06-27	5	21	TRUE	974	407	567	1.30753	23.9412	17	47.25	12
elav x iso31	2018-06-27	5	22	TRUE	959	403	556	1.42917	23.7059	17	69.5	8
iso31 x incRNAI	2018-06-23	5	23	TRUE	869	355	514	1.85614	25.3571	14	42.8333	12
iso31 x incRNAI	2018-06-23	5	24	TRUE	896	393	503	2.07735	23.1176	17	55.8889	9
iso31 x incRNAI	2018-06-23	5	25	TRUE	752	320	432	2.00582	18.8235	17	28.8	15
iso31 x incRNAI	2018-06-23	5	26	TRUE	941	431	510	1.47992	35.9167	12	63.625	8
iso31 x incRNAI	2018-06-23	5	27	TRUE	817	386	431	1.75402	35.0909	11	61.5714	7
iso31 x incRNAI	2018-06-23	5	28	TRUE	617	264	353	1.59246	18.8571	14	17.65	20
iso31 x incRNAI	2018-06-23	5	29	TRUE	902	422	480	1.71322	38.3636	11	34.2857	14
iso31 x incRNAI	2018-06-23	5	30	TRUE	1142	552	590	1.67677	55.2	10	73.75	8
iso31 x incRNAI	2018-06-23	5	31	TRUE	783	454	329	2.62043	28.375	16	21.9333	15
iso31 x incRNAI	2018-06-23	5	32	TRUE	957	358	599	2.42531	29.8333	12	74.875	8
iso31 x incRNAI	2018-06-24	5	23	TRUE	936	415	521	1.85317	24.4118	17	43.4167	12
iso31 x incRNAI	2018-06-24	5	24	TRUE	1021	491	530	1.93079	70.1429	7	44.1667	12
iso31 x incRNAI	2018-06-24	5	25	TRUE	815	387	428	1.888	22.7647	17	18.6087	23
iso31 x incRNAI	2018-06-24	5	26	TRUE	921	441	480	1.41811	40.0909	11	43.6364	11
iso31 x incRNAI	2018-06-24	5	27	TRUE	899	509	390	1.86876	101.8	5	35.4545	11
iso31 x incRNAI	2018-06-24	5	28	TRUE	700	323	377	1.36351	24.8462	13	18.85	20
iso31 x incRNAI	2018-06-24	5	29	TRUE	941	491	450	1.58717	40.9167	12	30	15
iso31 x incRNAI	2018-06-24	5	30	TRUE	1131	543	588	1.35922	90.5	6	53.4545	11
iso31 x incRNAI	2018-06-24	5	31	TRUE	863	505	358	2.31716	72.1429	7	23.8667	15
iso31 x incRNAI	2018-06-24	5	32	TRUE	933	415	518	2.00789	46.1111	9	27.2632	19
iso31 x incRNAI	2018-06-25	5	23	TRUE	1017	466	551	1.76832	46.6	10	68.875	8
iso31 x incRNAI	2018-06-25	5	24	TRUE	990	448	542	1.73778	24.8889	18	54.2	10
iso31 x incRNAI	2018-06-25	5	25	TRUE	893	426	467	2.20293	32.7692	13	35.9231	13
iso31 x incRNAI	2018-06-25	5	26	TRUE	1013	530	483	1.26698	53	10	34.5	14
iso31 x incRNAI	2018-06-25	5	27	TRUE	879	469	410	1.54724	39.0833	12	58.5714	7
iso31 x incRNAI	2018-06-25	5	28	TRUE	849	387	462	1.4467	22.7647	17	30.8	15
iso31 x incRNAI	2018-06-25	5	29	TRUE	984	519	465	1.73904	43.25	12	31	15
iso31 x incRNAI	2018-06-25	5	30	TRUE	1130	532	598	1.24516	48.3636	11	54.3636	11
iso31 x incRNAI	2018-06-25	5	31	TRUE	980	503	477	2.2	45.7273	11	34.0714	14
iso31 x incRNAI	2018-06-25	5	32	TRUE	957	417	540	1.83851	34.75	12	41.5385	13
iso31 x incRNAI	2018-06-26	5	23	TRUE	1055	524	531	1.8026	65.5	8	66.375	8
iso31 x incRNAI	2018-06-26	5	24	TRUE	988	477	511	1.76106	23.85	20	46.4545	11
iso31 x incRNAI	2018-06-26	5	25	TRUE	890	424	466	1.77091	21.2	20	35.8462	13
iso31 x incRNAI	2018-06-26	5	26	TRUE	994	513	481	1.19731	57	9	53.4444	9
iso31 x incRNAI	2018-06-26	5	27	TRUE	885	499	386	1.47207	71.2857	7	27.5714	14
iso31 x incRNAI	2018-06-26	5	28	TRUE	918	407	511	1.17816	33.9167	12	31.9375	16
iso31 x incRNAI	2018-06-26	5	29	TRUE	961	501	460	1.49687	31.3125	16	28.75	16
iso31 x incRNAI	2018-06-26	5	30	TRUE	1150	534	616	1.24483	66.75	8	77	8
iso31 x incRNAI	2018-06-26	5	31	TRUE	937	537	400	1.85885	89.5	6	26.6667	15
iso31 x incRNAI	2018-06-26	5	32	TRUE	1011	449	562	1.83217	49.8889	9	37.4667	15
iso31 x incRNAI	2018-06-27	5	23	TRUE	1026	473	553	1.61111	59.125	8	79	7
iso31 x incRNAI	2018-06-27	5	24	TRUE	1011	461	550	1.75234	30.7333	15	54.9	10
iso31 x incRNAI	2018-06-27	5	25	TRUE	777	368	409	1.77828	24.5333	15	19.4762	21
iso31 x incRNAI	2018-06-27	5	26	TRUE	1027	493	534	1.1138	49.3	10	44.5	12
iso31 x incRNAI	2018-06-27	5	27	TRUE	847	409	438	1.34739	34.0833	12	43.8	10
iso31 x incRNAI	2018-06-27	5	28	TRUE	776	346	430	1.31175	26.6154	13	23.8889	18
iso31 x incRNAI	2018-06-27	5	29	TRUE	915	474	441	1.57524	43.0909	11	27.5625	16
iso31 x incRNAI	2018-06-27	5	30	TRUE	1003	446	557	1	44.6	10	37.1333	15
iso31 x incRNAI	2018-06-27	5	31	TRUE	914	502	412	1.90494	45.6364	11	34.3333	12
iso31 x incRNAI	2018-06-27	5	32	TRUE	947	420	527	2	30	14	35.1333	15
elav>incNRAI	2018-06-23	5	1	TRUE	612	299	313	1.42805	13.5909	22	11.5926	27
elav>incNRAI	2018-06-23	5	2	TRUE	652	346	306	1.98983	31.4545	11	20.4	15
elav>incNRAI	2018-06-23	5	3	TRUE	419	295	124	1.33235	22.6923	13	6.52632	19
elav>incNRAI	2018-06-23	5	4	TRUE	764	354	410	1.79852	14.75	24	18.6364	22
elav>incNRAI	2018-06-23	5	5	TRUE	375	157	218	1.63816	9.8125	16	9.08333	24
elav>incNRAI	2018-06-23	5	6	TRUE	504	254	250	1.72834	11.0435	23	9.61538	26
elav>incNRAI	2018-06-23	5	7	TRUE	584	214	370	1.98596	15.2857	14	16.8182	22
elav>incNRAI	2018-06-23	5	8	TRUE	699	328	371	1.27973	13.6667	24	19.5263	19
elav>incNRAI	2018-06-23	5	9	TRUE	497	281	216	1.2845	15.6111	18	5.02326	43
elav>incNRAI	2018-06-23	5	10	TRUE	561	204	357	1.83485	8.86957	23	11.9	30
elav>incNRAI	2018-06-23	5	11	TRUE	706	213	493	1.69304	8.52	25	24.65	20
elav>incNRAI	2018-06-23	5	12	TRUE	942	393	549	1.167	32.75	12	45.75	12
elav>incNRAI	2018-06-24	5	1	TRUE	686	339	347	1.313	15.4091	22	13.3462	26
elav>incNRAI	2018-06-24	5	2	TRUE	600	270	330	1.675	13.5	20	18.3333	18
elav>incNRAI	2018-06-24	5	3	TRUE	866	435	431	1.69861	54.375	8	53.875	8
elav>incNRAI	2018-06-24	5	4	TRUE	774	399	375	1.95946	19.95	20	17.8571	21
elav>incNRAI	2018-06-24	5	5	TRUE	530	222	308	1.60879	15.8571	14	12.32	25
elav>incNRAI	2018-06-24	5	6	TRUE	609	326	283	1.34657	15.5238	21	9.12903	31
elav>incNRAI	2018-06-24	5	7	TRUE	640	321	319	1.975	24.6923	13	12.2692	26
elav>incNRAI	2018-06-24	5	8	TRUE	778	433	345	1.46677	30.9286	14	26.5385	13
elav>incNRAI	2018-06-24	5	9	TRUE	722	401	321	1.17549	36.4545	11	10.7	30
elav>incNRAI	2018-06-24	5	10	TRUE	462	189	273	1.32413	5.72727	33	7	39
elav>incNRAI	2018-06-24	5	11	TRUE	880	330	550	1.47679	16.5	20	34.375	16
elav>incNRAI	2018-06-24	5	12	TRUE	911	454	457	0.914934	37.8333	12	21.7619	21
elav>incNRAI	2018-06-25	5	1	TRUE	693	318	375	1.30522	18.7059	17	17.0455	22
elav>incNRAI	2018-06-25	5	2	TRUE	537	362	175	1.6423	25.8571	14	15.9091	11
elav>incNRAI	2018-06-25	5	3	TRUE	794	414	380	1.62539	41.4	10	42.2222	9
elav>incNRAI	2018-06-25	5	4	TRUE	739	384	355	1.5107	20.2105	19	14.2	25
elav>incNRAI	2018-06-25	5	5	TRUE	493	275	218	1.33897	25	11	8.72	25
elav>incNRAI	2018-06-25	5	6	TRUE	579	353	226	1.36585	14.12	25	7.7931	29
elav>incNRAI	2018-06-25	5	7	TRUE	557	309	248	2.01812	34.3333	9	12.4	20
elav>incNRAI	2018-06-25	5	8	TRUE	654	438	216	1.32443	21.9	20	11.3684	19
elav>incNRAI	2018-06-25	5	9	TRUE	668	422	246	1.23316	28.1333	15	7.45455	33
elav>incNRAI	2018-06-25	5	10	TRUE	601	315	286	1.11442	14.3182	22	6.65116	43
elav>incNRAI	2018-06-25	5	11	TRUE	863	383	480	1.25823	18.2381	21	20	24
elav>incNRAI	2018-06-25	5	12	TRUE	963	452	511	1.05672	32.2857	14	34.0667	15
elav>incNRAI	2018-06-26	5	1	TRUE	835	380	455	1.10248	22.3529	17	19.7826	23
elav>incNRAI	2018-06-26	5	2	TRUE	637	345	292	1.41096	15.6818	22	16.2222	18
elav>incNRAI	2018-06-26	5	3	TRUE	830	370	460	1.55993	20.5556	18	92	5
elav>incNRAI	2018-06-26	5	4	TRUE	799	389	410	1.51638	19.45	20	17.0833	24
elav>incNRAI	2018-06-26	5	5	TRUE	506	281	225	1.41113	15.6111	18	10.7143	21
elav>incNRAI	2018-06-26	5	6	TRUE	540	281	259	1.37556	13.381	21	8.93103	29
elav>incNRAI	2018-06-26	5	7	TRUE	601	351	250	2.21692	70.2	5	14.7059	17
elav>incNRAI	2018-06-26	5	8	TRUE	865	464	401	1.14435	23.2	20	21.1053	19
elav>incNRAI	2018-06-26	5	9	TRUE	793	382	411	1.22102	21.2222	18	18.6818	22
elav>incNRAI	2018-06-26	5	10	TRUE	636	305	331	1.28269	14.5238	21	10.0303	33
elav>incNRAI	2018-06-26	5	11	TRUE	906	449	457	1.30337	26.4118	17	18.28	25
elav>incNRAI	2018-06-26	5	12	TRUE	873	422	451	1.00353	28.1333	15	20.5	22
elav>incNRAI	2018-06-27	5	1	TRUE	674	335	339	1.10052	14.5652	23	12.5556	27
elav>incNRAI	2018-06-27	5	2	TRUE	646	355	291	1.36272	27.3077	13	20.7857	14
elav>incNRAI	2018-06-27	5	3	TRUE	890	415	475	1.29818	34.5833	12	36.5385	13
elav>incNRAI	2018-06-27	5	4	TRUE	806	415	391	1.52607	23.0556	18	15.64	25
elav>incNRAI	2018-06-27	5	5	TRUE	451	136	315	1.35187	7.15789	19	11.6667	27
elav>incNRAI	2018-06-27	5	6	TRUE	603	327	276	1.319	12.5769	26	8.90323	31
elav>incNRAI	2018-06-27	5	7	TRUE	577	334	243	2.14948	47.7143	7	9.72	25
elav>incNRAI	2018-06-27	5	8	TRUE	603	328	275	1.14576	14.9091	22	12.5	22
elav>incNRAI	2018-06-27	5	9	TRUE	453	251	202	1.23404	17.9286	14	4.92683	41
elav>incNRAI	2018-06-27	5	10	TRUE	582	256	326	1.48951	14.2222	18	9.58824	34
elav>incNRAI	2018-06-27	5	11	TRUE	808	307	501	1.6693	16.1579	19	26.3684	19
elav>incNRAI	2018-06-27	5	12	TRUE	865	432	433	0.989547	43.2	10	21.65	20

## Sheet: Fig. 1C
Hill et al PLoS Biology 2018 Figure 1C raw data
Neuronal inc-RNAi lifespan analysis						Death by vial (first row = total flies, following rows indicate # dead at each timepoint to left)
Days	elav>incRNAi	elav x iso31	iso31 x incRNAi			elav>incRNAi 1	elav ctrl 1	incRNAi ctrl 1	elav>incRNAi 2	elav ctrl 2	incRNAi ctrl 2	elav>incRNAi 3	elav ctrl 3	incRNAi ctrl 3	elav>incRNAi 4	elav ctrl 4	incRNAi ctrl 4
	74	82	82			21	21	21	20	21	20	20	20	20	13	20	21
0	0	0	0			0	0	0	0	0	0	0	0	0	0	0	0
7.94792	0	0	0			0	0	0	0	0	0	0	0	0	0	0	0
9.77083	0	0	0			0	0	0	0	0	0	0	0	0	0	0	0
13.9896	0	0	0			0	0	0	0	0	0	0	0	0	0	0	0
14.9583	0	1	0			0	0	0	0	1	0	0	0	0	0	0	0
18.0417	0	1	0			0	0	0	0	1	0	0	0	0	0	0	0
20.7917	0	1	0			0	0	0	0	1	0	0	0	0	0	0	0
23.8646	0	1	0			0	0	0	0	1	0	0	0	0	0	0	0
27.8542	0	1	0			0	0	0	0	1	0	0	0	0	0	0	0
35.0417	0	1	0			0	0	0	0	1	0	0	0	0	0	0	0
37.7708	0	1	0			0	0	0	0	1	0	0	0	0	0	0	0
41.8333	1	2	0			0	1	0	0	1	0	0	0	0	1	0	0
45.75	1	2	2			0	1	1	0	1	0	0	0	0	1	0	1
48.9167	2	3	3			0	1	2	0	1	0	0	0	0	2	1	1
50.9896	2	5	5			0	1	2	0	2	0	0	0	0	2	2	3
52.8021	2	5	9			0	1	4	0	2	1	0	0	0	2	2	4
55.9583	4	7	17			0	1	9	1	3	1	0	1	1	3	2	6
58.8958	4	8	18			0	1	10	1	4	1	0	1	1	3	2	6
62	17	24	38			3	5	15	3	6	2	5	2	9	6	11	12
63.0104	31	32	40			5	8	15	7	6	3	11	5	9	8	13	13
63.9479	48	38	45			8	9	17	11	7	4	17	7	10	12	15	14
65.0417	48	39	46			8	9	17	11	7	4	17	7	10	12	16	15
65.8854	48	39	47			8	9	17	11	7	4	17	7	10	12	16	16
67	49	44	48			8	10	17	12	8	4	17	8	11	12	18	16
70.0417	69	67	67			19	16	19	18	16	10	19	16	18	13	19	20
70.9479	69	67	68			19	16	19	18	16	10	19	16	19	13	19	20
72.0417	69	68	69			19	16	19	18	16	11	19	17	19	13	19	20
72.9792	71	70	73			20	16	19	19	17	15	19	18	19	13	19	20
74.0451	72	73	77			21	17	21	19	19	16	19	18	20	13	19	20
77.1576	73	81	82			21	21	21	20	21	20	19	19	20	13	20	21
78.0521	74	82	82			21	21	21	20	21	20	20	20	20	13	20	21
						Kaplan-Meier Format
							elav>incRNAi	elav x iso31	iso31 x incRNAi
						14.9583		1
						41.8333	1	1
						45.75			1
						45.75			1
						48.9167	1	1	1
						50.9896		1	1
Lifespan experiment						50.9896		1	1
Experiment Start Date:	7.29.14					52.8021			1
Genotypes:	elav x iso31, iso31 x incRNAi, elav x incRNAi					52.8021			1
Collection Date:	7.21.14					52.8021			1
Conditions:	flies flipped once a week					52.8021			1
Incubator temp:	25					55.9583	1	1	1
						55.9583	1	1	1
						55.9583			1
						55.9583			1
						55.9583			1
						55.9583			1
						55.9583			1
						55.9583			1
						58.8958		1	1
						62	1	1	1
						62	1	1	1
						62	1	1	1
						62	1	1	1
						62	1	1	1
						62	1	1	1
						62	1	1	1
						62	1	1	1
						62	1	1	1
						62	1	1	1
						62	1	1	1
						62	1	1	1
						62	1	1	1
						62		1	1
						62		1	1
						62		1	1
						62			1
						62			1
						62			1
						62			1
						63.0104	1	1	1
						63.0104	1	1	1
						63.0104	1	1
						63.0104	1	1
						63.0104	1	1
						63.0104	1	1
						63.0104	1	1
						63.0104	1	1
						63.0104	1
						63.0104	1
						63.0104	1
						63.0104	1
						63.0104	1
						63.0104	1
						63.9479	1	1	1
						63.9479	1	1	1
						63.9479	1	1	1
						63.9479	1	1	1
						63.9479	1	1	1
						63.9479	1	1
						63.9479	1
						63.9479	1
						63.9479	1
						63.9479	1
						63.9479	1
						63.9479	1
						63.9479	1
						63.9479	1
						63.9479	1
						63.9479	1
						63.9479	1
						65.0417		1	1
						65.8854			1
						67	1	1	1
						67		1
						67		1
						67		1
						67		1
						70.0417	1	1	1
						70.0417	1	1	1
						70.0417	1	1	1
						70.0417	1	1	1
						70.0417	1	1	1
						70.0417	1	1	1
						70.0417	1	1	1
						70.0417	1	1	1
						70.0417	1	1	1
						70.0417	1	1	1
						70.0417	1	1	1
						70.0417	1	1	1
						70.0417	1	1	1
						70.0417	1	1	1
						70.0417	1	1	1
						70.0417	1	1	1
						70.0417	1	1	1
						70.0417	1	1	1
						70.0417	1	1	1
						70.0417	1	1
						70.0417		1
						70.0417		1
						70.0417		1
						70.9479			1
						72.0417		1	1
						72.9792	1	1	1
						72.9792	1	1	1
						72.9792			1
						72.9792			1
						74.0451	1	1	1
						74.0451		1	1
						74.0451		1	1
						74.0451			1
						77.1576	1	1	1
						77.1576		1	1
						77.1576		1	1
						77.1576		1	1
						77.1576		1	1
						77.1576		1
						77.1576		1
						77.1576		1
						78.0521	1	1

## Sheet: Fig. 1D
Hill et al PLoS Biology 2018 Figure 1D raw data
Neuronal inc-RNAi starvation analysis						Death hour of each fly based on DAM data				Kaplan-Meier Format
Hours of starvation	elav>incRNAi	incRNAi ctrl	elav ctrl			elav>inRNAi	incRNAi ctrl	elav ctrl		hours	elav>incRNAi	incRNAi ctrl	elav ctrl
	24	20	20			31.1667	33.4167	24.9167		24.9167			1
0	0	0	0			31.25	33.5833	29.6667		29.6667			1
0.0833333	0	0	0			35.9167	35.6667	31		31			1
0.166667	0	0	0			36.5833	38.6667	36.0833		31.1667	1
0.25	0	0	0			36.5833	38.8333	36.0833		31.25	1
0.333333	0	0	0			37	40.9167	36.1667		33.4167		1
0.416667	0	0	0			38.3333	41.25	36.3333		33.5833		1
0.5	0	0	0			38.8333	44.75	38.8333		35.6667		1
0.583333	0	0	0			39.6667	46.0833	39.5		35.9167	1
0.666667	0	0	0			39.8333	47.1667	39.5833		36.0833			1
0.75	0	0	0			42.0833	47.25	39.8333		36.0833			1
0.833333	0	0	0			42.4167	47.3333	40.5833		36.1667			1
0.916667	0	0	0			42.6667	47.6667	40.6667		36.3333			1
1	0	0	0			43.0833	49.4167	41		36.5833	1
1.08333	0	0	0			43.9167	49.8333	41.8333		36.5833	1
1.16667	0	0	0			44	50.25	42.0833		37	1
1.25	0	0	0			44.4167	50.6667	43.9167		38.3333	1
1.33333	0	0	0			45.0833	53.75	44.4167		38.6667		1
1.41667	0	0	0			45.25	54.9167	46.5833		38.8333	1	1	1
1.5	0	0	0			45.8333	67.25	47.8333		39.5			1
1.58333	0	0	0			47				39.5833			1
1.66667	0	0	0			51.25				39.6667	1
1.75	0	0	0			51.3333				39.8333	1		1
1.83333	0	0	0			54.8333				40.5833			1
1.91667	0	0	0							40.6667			1
2	0	0	0							40.9167		1
2.08333	0	0	0							41			1
2.16667	0	0	0							41.25		1
2.25	0	0	0							41.8333			1
2.33333	0	0	0							42.0833	1		1
2.41667	0	0	0							42.4167	1
2.5	0	0	0							42.6667	1
2.58333	0	0	0							43.0833	1
2.66667	0	0	0							43.9167	1		1
2.75	0	0	0							44	1
2.83333	0	0	0							44.4167	1		1
2.91667	0	0	0							44.75		1
3	0	0	0							45.0833	1
3.08333	0	0	0							45.25	1
3.16667	0	0	0							45.8333	1
3.25	0	0	0							46.0833		1
3.33333	0	0	0							46.5833			1
3.41667	0	0	0							47	1
3.5	0	0	0							47.1667		1
3.58333	0	0	0							47.25		1
3.66667	0	0	0							47.3333		1
3.75	0	0	0							47.6667		1
3.83333	0	0	0							47.8333			1
3.91667	0	0	0							49.4167		1
4	0	0	0							49.8333		1
4.08333	0	0	0							50.25		1
4.16667	0	0	0							50.6667		1
4.25	0	0	0							51.25	1
4.33333	0	0	0							51.3333	1
4.41667	0	0	0							53.75		1
4.5	0	0	0							54.8333	1
4.58333	0	0	0							54.9167		1
4.66667	0	0	0							67.25		1
4.75	0	0	0
4.83333	0	0	0
4.91667	0	0	0
5	0	0	0
5.08333	0	0	0
5.16667	0	0	0
5.25	0	0	0
5.33333	0	0	0
5.41667	0	0	0
5.5	0	0	0
5.58333	0	0	0
5.66667	0	0	0
5.75	0	0	0
5.83333	0	0	0
5.91667	0	0	0
6	0	0	0
6.08333	0	0	0
6.16667	0	0	0
6.25	0	0	0
6.33333	0	0	0
6.41667	0	0	0
6.5	0	0	0
6.58333	0	0	0
6.66667	0	0	0
6.75	0	0	0
6.83333	0	0	0
6.91667	0	0	0
7	0	0	0
7.08333	0	0	0
7.16667	0	0	0
7.25	0	0	0
7.33333	0	0	0
7.41667	0	0	0
7.5	0	0	0
7.58333	0	0	0
7.66667	0	0	0
7.75	0	0	0
7.83333	0	0	0
7.91667	0	0	0
8	0	0	0
8.08333	0	0	0
8.16667	0	0	0
8.25	0	0	0
8.33333	0	0	0
8.41667	0	0	0
8.5	0	0	0
8.58333	0	0	0
8.66667	0	0	0
8.75	0	0	0
8.83333	0	0	0
8.91667	0	0	0
9	0	0	0
9.08333	0	0	0
9.16667	0	0	0
9.25	0	0	0
9.33333	0	0	0
9.41667	0	0	0
9.5	0	0	0
9.58333	0	0	0
9.66667	0	0	0
9.75	0	0	0
9.83333	0	0	0
9.91667	0	0	0
10	0	0	0
10.0833	0	0	0
10.1667	0	0	0
10.25	0	0	0
10.3333	0	0	0
10.4167	0	0	0
10.5	0	0	0
10.5833	0	0	0
10.6667	0	0	0
10.75	0	0	0
10.8333	0	0	0
10.9167	0	0	0
11	0	0	0
11.0833	0	0	0
11.1667	0	0	0
11.25	0	0	0
11.3333	0	0	0
11.4167	0	0	0
11.5	0	0	0
11.5833	0	0	0
11.6667	0	0	0
11.75	0	0	0
11.8333	0	0	0
11.9167	0	0	0
12	0	0	0
12.0833	0	0	0
12.1667	0	0	0
12.25	0	0	0
12.3333	0	0	0
12.4167	0	0	0
12.5	0	0	0
12.5833	0	0	0
12.6667	0	0	0
12.75	0	0	0
12.8333	0	0	0
12.9167	0	0	0
13	0	0	0
13.0833	0	0	0
13.1667	0	0	0
13.25	0	0	0
13.3333	0	0	0
13.4167	0	0	0
13.5	0	0	0
13.5833	0	0	0
13.6667	0	0	0
13.75	0	0	0
13.8333	0	0	0
13.9167	0	0	0
14	0	0	0
14.0833	0	0	0
14.1667	0	0	0
14.25	0	0	0
14.3333	0	0	0
14.4167	0	0	0
14.5	0	0	0
14.5833	0	0	0
14.6667	0	0	0
14.75	0	0	0
14.8333	0	0	0
14.9167	0	0	0
15	0	0	0
15.0833	0	0	0
15.1667	0	0	0
15.25	0	0	0
15.3333	0	0	0
15.4167	0	0	0
15.5	0	0	0
15.5833	0	0	0
15.6667	0	0	0
15.75	0	0	0
15.8333	0	0	0
15.9167	0	0	0
16	0	0	0
16.0833	0	0	0
16.1667	0	0	0
16.25	0	0	0
16.3333	0	0	0
16.4167	0	0	0
16.5	0	0	0
16.5833	0	0	0
16.6667	0	0	0
16.75	0	0	0
16.8333	0	0	0
16.9167	0	0	0
17	0	0	0
17.0833	0	0	0
17.1667	0	0	0
17.25	0	0	0
17.3333	0	0	0
17.4167	0	0	0
17.5	0	0	0
17.5833	0	0	0
17.6667	0	0	0
17.75	0	0	0
17.8333	0	0	0
17.9167	0	0	0
18	0	0	0
18.0833	0	0	0
18.1667	0	0	0
18.25	0	0	0
18.3333	0	0	0
18.4167	0	0	0
18.5	0	0	0
18.5833	0	0	0
18.6667	0	0	0
18.75	0	0	0
18.8333	0	0	0
18.9167	0	0	0
19	0	0	0
19.0833	0	0	0
19.1667	0	0	0
19.25	0	0	0
19.3333	0	0	0
19.4167	0	0	0
19.5	0	0	0
19.5833	0	0	0
19.6667	0	0	0
19.75	0	0	0
19.8333	0	0	0
19.9167	0	0	0
20	0	0	0
20.0833	0	0	0
20.1667	0	0	0
20.25	0	0	0
20.3333	0	0	0
20.4167	0	0	0
20.5	0	0	0
20.5833	0	0	0
20.6667	0	0	0
20.75	0	0	0
20.8333	0	0	0
20.9167	0	0	0
21	0	0	0
21.0833	0	0	0
21.1667	0	0	0
21.25	0	0	0
21.3333	0	0	0
21.4167	0	0	0
21.5	0	0	0
21.5833	0	0	0
21.6667	0	0	0
21.75	0	0	0
21.8333	0	0	0
21.9167	0	0	0
22	0	0	0
22.0833	0	0	0
22.1667	0	0	0
22.25	0	0	0
22.3333	0	0	0
22.4167	0	0	0
22.5	0	0	0
22.5833	0	0	0
22.6667	0	0	0
22.75	0	0	0
22.8333	0	0	0
22.9167	0	0	0
23	0	0	0
23.0833	0	0	0
23.1667	0	0	0
23.25	0	0	0
23.3333	0	0	0
23.4167	0	0	0
23.5	0	0	0
23.5833	0	0	0
23.6667	0	0	0
23.75	0	0	0
23.8333	0	0	0
23.9167	0	0	0
24	0	0	0
24.0833	0	0	0
24.1667	0	0	0
24.25	0	0	0
24.3333	0	0	0
24.4167	0	0	0
24.5	0	0	0
24.5833	0	0	0
24.6667	0	0	0
24.75	0	0	0
24.8333	0	0	0
24.9167	0	0	1
25	0	0	1
25.0833	0	0	1
25.1667	0	0	1
25.25	0	0	1
25.3333	0	0	1
25.4167	0	0	1
25.5	0	0	1
25.5833	0	0	1
25.6667	0	0	1
25.75	0	0	1
25.8333	0	0	1
25.9167	0	0	1
26	0	0	1
26.0833	0	0	1
26.1667	0	0	1
26.25	0	0	1
26.3333	0	0	1
26.4167	0	0	1
26.5	0	0	1
26.5833	0	0	1
26.6667	0	0	1
26.75	0	0	1
26.8333	0	0	1
26.9167	0	0	1
27	0	0	1
27.0833	0	0	1
27.1667	0	0	1
27.25	0	0	1
27.3333	0	0	1
27.4167	0	0	1
27.5	0	0	1
27.5833	0	0	1
27.6667	0	0	1
27.75	0	0	1
27.8333	0	0	1
27.9167	0	0	1
28	0	0	1
28.0833	0	0	1
28.1667	0	0	1
28.25	0	0	1
28.3333	0	0	1
28.4167	0	0	1
28.5	0	0	1
28.5833	0	0	1
28.6667	0	0	1
28.75	0	0	1
28.8333	0	0	1
28.9167	0	0	1
29	0	0	1
29.0833	0	0	1
29.1667	0	0	1
29.25	0	0	1
29.3333	0	0	1
29.4167	0	0	1
29.5	0	0	1
29.5833	0	0	1
29.6667	0	0	2
29.75	0	0	2
29.8333	0	0	2
29.9167	0	0	2
30	0	0	2
30.0833	0	0	2
30.1667	0	0	2
30.25	0	0	2
30.3333	0	0	2
30.4167	0	0	2
30.5	0	0	2
30.5833	0	0	2
30.6667	0	0	2
30.75	0	0	2
30.8333	0	0	2
30.9167	0	0	2
31	0	0	3
31.0833	0	0	3
31.1667	1	0	3
31.25	2	0	3
31.3333	2	0	3
31.4167	2	0	3
31.5	2	0	3
31.5833	2	0	3
31.6667	2	0	3
31.75	2	0	3
31.8333	2	0	3
31.9167	2	0	3
32	2	0	3
32.0833	2	0	3
32.1667	2	0	3
32.25	2	0	3
32.3333	2	0	3
32.4167	2	0	3
32.5	2	0	3
32.5833	2	0	3
32.6667	2	0	3
32.75	2	0	3
32.8333	2	0	3
32.9167	2	0	3
33	2	0	3
33.0833	2	0	3
33.1667	2	0	3
33.25	2	0	3
33.3333	2	0	3
33.4167	2	1	3
33.5	2	1	3
33.5833	2	2	3
33.6667	2	2	3
33.75	2	2	3
33.8333	2	2	3
33.9167	2	2	3
34	2	2	3
34.0833	2	2	3
34.1667	2	2	3
34.25	2	2	3
34.3333	2	2	3
34.4167	2	2	3
34.5	2	2	3
34.5833	2	2	3
34.6667	2	2	3
34.75	2	2	3
34.8333	2	2	3
34.9167	2	2	3
35	2	2	3
35.0833	2	2	3
35.1667	2	2	3
35.25	2	2	3
35.3333	2	2	3
35.4167	2	2	3
35.5	2	2	3
35.5833	2	2	3
35.6667	2	3	3
35.75	2	3	3
35.8333	2	3	3
35.9167	3	3	3
36	3	3	3
36.0833	3	3	5
36.1667	3	3	6
36.25	3	3	6
36.3333	3	3	7
36.4167	3	3	7
36.5	3	3	7
36.5833	5	3	7
36.6667	5	3	7
36.75	5	3	7
36.8333	5	3	7
36.9167	5	3	7
37	6	3	7
37.0833	6	3	7
37.1667	6	3	7
37.25	6	3	7
37.3333	6	3	7
37.4167	6	3	7
37.5	6	3	7
37.5833	6	3	7
37.6667	6	3	7
37.75	6	3	7
37.8333	6	3	7
37.9167	6	3	7
38	6	3	7
38.0833	6	3	7
38.1667	6	3	7
38.25	6	3	7
38.3333	7	3	7
38.4167	7	3	7
38.5	7	3	7
38.5833	7	3	7
38.6667	7	4	7
38.75	7	4	7
38.8333	8	5	8
38.9167	8	5	8
39	8	5	8
39.0833	8	5	8
39.1667	8	5	8
39.25	8	5	8
39.3333	8	5	8
39.4167	8	5	8
39.5	8	5	9
39.5833	8	5	10
39.6667	9	5	10
39.75	9	5	10
39.8333	10	5	11
39.9167	10	5	11
40	10	5	11
40.0833	10	5	11
40.1667	10	5	11
40.25	10	5	11
40.3333	10	5	11
40.4167	10	5	11
40.5	10	5	11
40.5833	10	5	12
40.6667	10	5	13
40.75	10	5	13
40.8333	10	5	13
40.9167	10	6	13
41	10	6	14
41.0833	10	6	14
41.1667	10	6	14
41.25	10	7	14
41.3333	10	7	14
41.4167	10	7	14
41.5	10	7	14
41.5833	10	7	14
41.6667	10	7	14
41.75	10	7	14
41.8333	10	7	15
41.9167	10	7	15
42	10	7	15
42.0833	11	7	16
42.1667	11	7	16
42.25	11	7	16
42.3333	11	7	16
42.4167	12	7	16
42.5	12	7	16
42.5833	12	7	16
42.6667	13	7	16
42.75	13	7	16
42.8333	13	7	16
42.9167	13	7	16
43	13	7	16
43.0833	14	7	16
43.1667	14	7	16
43.25	14	7	16
43.3333	14	7	16
43.4167	14	7	16
43.5	14	7	16
43.5833	14	7	16
43.6667	14	7	16
43.75	14	7	16
43.8333	14	7	16
43.9167	15	7	17
44	16	7	17
44.0833	16	7	17
44.1667	16	7	17
44.25	16	7	17
44.3333	16	7	17
44.4167	17	7	18
44.5	17	7	18
44.5833	17	7	18
44.6667	17	7	18
44.75	17	8	18
44.8333	17	8	18
44.9167	17	8	18
45	17	8	18
45.0833	18	8	18
45.1667	18	8	18
45.25	19	8	18
45.3333	19	8	18
45.4167	19	8	18
45.5	19	8	18
45.5833	19	8	18
45.6667	19	8	18
45.75	19	8	18
45.8333	20	8	18
45.9167	20	8	18
46	20	8	18
46.0833	20	9	18
46.1667	20	9	18
46.25	20	9	18
46.3333	20	9	18
46.4167	20	9	18
46.5	20	9	18
46.5833	20	9	19
46.6667	20	9	19
46.75	20	9	19
46.8333	20	9	19
46.9167	20	9	19
47	21	9	19
47.0833	21	9	19
47.1667	21	10	19
47.25	21	11	19
47.3333	21	12	19
47.4167	21	12	19
47.5	21	12	19
47.5833	21	12	19
47.6667	21	13	19
47.75	21	13	19
47.8333	21	13	20
47.9167	21	13	20
48	21	13	20
48.0833	21	13	20
48.1667	21	13	20
48.25	21	13	20
48.3333	21	13	20
48.4167	21	13	20
48.5	21	13	20
48.5833	21	13	20
48.6667	21	13	20
48.75	21	13	20
48.8333	21	13	20
48.9167	21	13	20
49	21	13	20
49.0833	21	13	20
49.1667	21	13	20
49.25	21	13	20
49.3333	21	13	20
49.4167	21	14	20
49.5	21	14	20
49.5833	21	14	20
49.6667	21	14	20
49.75	21	14	20
49.8333	21	15	20
49.9167	21	15	20
50	21	15	20
50.0833	21	15	20
50.1667	21	15	20
50.25	21	16	20
50.3333	21	16	20
50.4167	21	16	20
50.5	21	16	20
50.5833	21	16	20
50.6667	21	17	20
50.75	21	17	20
50.8333	21	17	20
50.9167	21	17	20
51	21	17	20
51.0833	21	17	20
51.1667	21	17	20
51.25	22	17	20
51.3333	23	17	20
51.4167	23	17	20
51.5	23	17	20
51.5833	23	17	20
51.6667	23	17	20
51.75	23	17	20
51.8333	23	17	20
51.9167	23	17	20
52	23	17	20
52.0833	23	17	20
52.1667	23	17	20
52.25	23	17	20
52.3333	23	17	20
52.4167	23	17	20
52.5	23	17	20
52.5833	23	17	20
52.6667	23	17	20
52.75	23	17	20
52.8333	23	17	20
52.9167	23	17	20
53	23	17	20
53.0833	23	17	20
53.1667	23	17	20
53.25	23	17	20
53.3333	23	17	20
53.4167	23	17	20
53.5	23	17	20
53.5833	23	17	20
53.6667	23	17	20
53.75	23	18	20
53.8333	23	18	20
53.9167	23	18	20
54	23	18	20
54.0833	23	18	20
54.1667	23	18	20
54.25	23	18	20
54.3333	23	18	20
54.4167	23	18	20
54.5	23	18	20
54.5833	23	18	20
54.6667	23	18	20
54.75	23	18	20
54.8333	24	18	20
54.9167	24	19	20
55	24	19	20
55.0833	24	19	20
55.1667	24	19	20
55.25	24	19	20
55.3333	24	19	20
55.4167	24	19	20
55.5	24	19	20
55.5833	24	19	20
55.6667	24	19	20
55.75	24	19	20
55.8333	24	19	20
55.9167	24	19	20
56	24	19	20
56.0833	24	19	20
56.1667	24	19	20
56.25	24	19	20
56.3333	24	19	20
56.4167	24	19	20
56.5	24	19	20
56.5833	24	19	20
56.6667	24	19	20
56.75	24	19	20
56.8333	24	19	20
56.9167	24	19	20
57	24	19	20
57.0833	24	19	20
57.1667	24	19	20
57.25	24	19	20
57.3333	24	19	20
57.4167	24	19	20
57.5	24	19	20
57.5833	24	19	20
57.6667	24	19	20
57.75	24	19	20
57.8333	24	19	20
57.9167	24	19	20
58	24	19	20
58.0833	24	19	20
58.1667	24	19	20
58.25	24	19	20
58.3333	24	19	20
58.4167	24	19	20
58.5	24	19	20
58.5833	24	19	20
58.6667	24	19	20
58.75	24	19	20
58.8333	24	19	20
58.9167	24	19	20
59	24	19	20
59.0833	24	19	20
59.1667	24	19	20
59.25	24	19	20
59.3333	24	19	20
59.4167	24	19	20
59.5	24	19	20
59.5833	24	19	20
59.6667	24	19	20
59.75	24	19	20
59.8333	24	19	20
59.9167	24	19	20
60	24	19	20
60.0833	24	19	20
60.1667	24	19	20
60.25	24	19	20
60.3333	24	19	20
60.4167	24	19	20
60.5	24	19	20
60.5833	24	19	20
60.6667	24	19	20
60.75	24	19	20
60.8333	24	19	20
60.9167	24	19	20
61	24	19	20
61.0833	24	19	20
61.1667	24	19	20
61.25	24	19	20
61.3333	24	19	20
61.4167	24	19	20
61.5	24	19	20
61.5833	24	19	20
61.6667	24	19	20
61.75	24	19	20
61.8333	24	19	20
61.9167	24	19	20
62	24	19	20
62.0833	24	19	20
62.1667	24	19	20
62.25	24	19	20
62.3333	24	19	20
62.4167	24	19	20
62.5	24	19	20
62.5833	24	19	20
62.6667	24	19	20
62.75	24	19	20
62.8333	24	19	20
62.9167	24	19	20
63	24	19	20
63.0833	24	19	20
63.1667	24	19	20
63.25	24	19	20
63.3333	24	19	20
63.4167	24	19	20
63.5	24	19	20
63.5833	24	19	20
63.6667	24	19	20
63.75	24	19	20
63.8333	24	19	20
63.9167	24	19	20
64	24	19	20
64.0833	24	19	20
64.1667	24	19	20
64.25	24	19	20
64.3333	24	19	20
64.4167	24	19	20
64.5	24	19	20
64.5833	24	19	20
64.6667	24	19	20
64.75	24	19	20
64.8333	24	19	20
64.9167	24	19	20
65	24	19	20
65.0833	24	19	20
65.1667	24	19	20
65.25	24	19	20
65.3333	24	19	20
65.4167	24	19	20
65.5	24	19	20
65.5833	24	19	20
65.6667	24	19	20
65.75	24	19	20
65.8333	24	19	20
65.9167	24	19	20
66	24	19	20
66.0833	24	19	20
66.1667	24	19	20
66.25	24	19	20
66.3333	24	19	20
66.4167	24	19	20
66.5	24	19	20
66.5833	24	19	20
66.6667	24	19	20
66.75	24	19	20
66.8333	24	19	20
66.9167	24	19	20
67	24	19	20
67.0833	24	19	20
67.1667	24	19	20
67.25	24	20	20

## Sheet: Fig. 1E
Hill et al PLoS Biology 2018 Figure 1E raw data					Data plotted in figure highlighted in red
Neuronal inc-RNAi S. pneumoniae injection
									vial #	1	2	3	4	5	6	7	8	9	10	11	12
									injected with	BHI	BHI	BHI	S.p.	S.p.	S.p.	S.p.	S.p.	S.p.	S.p.	S.p.	S.p.
Days after injection	elav>incRNAi S.p.	elav ctrl S.p.	incRNAi ctrl Sp.	elav>incRNAi media ctrl	elav ctrl media ctrl	incRNAi ctrl media ctrl			genotype	elav ctrl	elav>incRNAi	incRNAi ctrl	elav ctrl	elav>incRNAi	incRNAi ctrl	elav ctrl	elav>incRNAi	incRNAi ctrl	elav ctrl	elav>incRNAi	incRNAi ctrl
	60	59	59	20	20	19			total flies	20	20	19	20	20	20	20	20	20	19	20	19
0	0	0	0	0	0	0				0	0	0	0	0	0	0	0	0	0	0	0
0.0861111	1	0	1	0	1	1				1	0	1	0	1	1	0	0	0	0	0	0
0.827778	10	13	10	0	1	1				1	0	1	6	4	3	4	1	3	3	5	4
0.952083	16	19	20	0	1	1				1	0	1	9	4	6	6	5	9	4	7	5
1.83333	38	49	48	0	1	1				1	0	1	15	12	15	18	14	20	16	12	13
1.96875	43	51	48	0	1	1				1	0	1	16	17	15	18	14	20	17	12	13
2.84167	44	52	50	0	1	1				1	0	1	17	17	17	18	15	20	17	12	13
2.93542	45	52	50	0	1	1				1	0	1	17	17	17	18	15	20	17	13	13
									Kaplan-Meier Format
										elav>incRNAi S.p.	elav ctrl S.p.	incRNAi ctrl Spt.	elav>incRNAi BHI	elav ctrl BHI	incRNAi ctrl BHI
									0.0861111	1		1		1	1
									0.827778	1	1	1
									0.827778	1	1	1
									0.827778	1	1	1
									0.827778	1	1	1
									0.827778	1	1	1
									0.827778	1	1	1
									0.827778	1	1	1
									0.827778	1	1	1
									0.827778	1	1	1
									0.827778		1
Experiment Date:	8.3.15								0.827778		1
Genotypes:	elav x iso31, iso31 x incRNAi, elav x incRNAi								0.827778		1
Age:	10 days old								0.827778		1
Bacteria:	Streptococcus pneumoniae								0.952083	1	1	1
Growth Conditions:	thawed and diluted in BHI								0.952083	1	1	1
OD:	0.035								0.952083	1	1	1
Incubator temp:	29								0.952083	1	1	1
Time of injection:	14:25:00								0.952083	1	1	1
									0.952083	1	1	1
									0.952083			1
									0.952083			1
									0.952083			1
									0.952083			1
									1.83333	1	1	1
									1.83333	1	1	1
									1.83333	1	1	1
									1.83333	1	1	1
									1.83333	1	1	1
									1.83333	1	1	1
									1.83333	1	1	1
									1.83333	1	1	1
									1.83333	1	1	1
									1.83333	1	1	1
									1.83333	1	1	1
									1.83333	1	1	1
									1.83333	1	1	1
									1.83333	1	1	1
									1.83333	1	1	1
									1.83333	1	1	1
									1.83333	1	1	1
									1.83333	1	1	1
									1.83333	1	1	1
									1.83333	1	1	1
									1.83333	1	1	1
									1.83333	1	1	1
									1.83333		1	1
									1.83333		1	1
									1.83333		1	1
									1.83333		1	1
									1.83333		1	1
									1.83333		1	1
									1.83333		1
									1.83333		1
									1.96875	1	1
									1.96875	1	1
									1.96875	1
									1.96875	1
									1.96875	1
									2.84167	1	1	1
									2.84167			1
									2.93542	1
									3	0	0	0	0	0	0
									3	0	0	0	0	0	0
									3	0	0	0	0	0	0
									3	0	0	0	0	0	0
									3	0	0	0	0	0	0
									3	0	0	0	0	0	0
									3	0	0	0	0	0	0
									3	0		0	0	0	0
									3	0		0	0	0	0
									3	0			0	0	0
									3	0			0	0	0
									3	0			0	0	0
									3	0			0	0	0
									3	0			0	0	0
									3	0			0	0	0
									3				0	0	0
									3				0	0	0
									3				0	0	0
									3				0	0
									3				0

## Sheet: Fig. 1F
Hill et al PLoS Biology 2018 Figure 1F raw data					Data plotted in figure highlighted in red
Neuronal inc-RNAi P. rettgeri injection
								Vial #	1	2	3	4	5	6	7	8	9	10	11	12
								Injected with	LB	LB	LB	P.r.	P.r.	P.r.	P.r.	P.r.	P.r.	P.r.	P.r.	P.r.
Days after injection	elav>incRNAi P.r.	elav ctrl P.r.	incRNAi ctrl P.r.	elav>incRNAi LB	elav ctrl LB	incRNAi ctrl LB		Genotype	incRNAi ctrl	elav>incRNAi	elav ctrl	incRNAi ctrl	elav>incRNAi	elav ctrl	incRNAi ctrl	elav>incRNAi	elav ctrl	incRNAi ctrl	elav>incRNAi	elav ctrl
	60	63	62	21	21	21		total flies	21	21	21	21	20	21	20	20	21	21	20	21
0	0	0	0	0	0	0			0	0	0	0	0	0	0	0	0	0	0	0
0.8125	19	7	8	0	0	0			0	0	0	2	4	2	1	6	1	5	9	4
0.895833	25	16	16	0	0	0			0	0	0	2	7	4	5	7	2	9	11	10
1.01042	37	31	27	0	0	0			0	0	0	5	9	7	11	12	8	11	16	16
1.14583	44	46	36	0	0	0			0	0	0	8	12	12	14	15	13	14	17	21
1.82292	48	52	45	1	0	0			0	1	0	12	14	15	15	16	16	18	18	21
4.14583	51	55	50	1	2	0			0	1	2	13	16	17	18	16	17	19	19	21
5.15625	52	56	51	1	2	0			0	1	2	14	17	18	18	16	17	19	19	21
6.89583	52	56	51	1	2	0			0	1	2	14	17	18	18	16	17	19	19	21
8.84375	52	56	51	1	2	0			0	1	2	14	17	18	18	16	17	19	19	21
11.9062	52	56	52	1	3	0			0	1	3	15	17	18	18	16	17	19	19	21
								Kaplan-Meier Format
									elav>incRNAi P.r.	elav ctrl P.r.	incRNAi ctrl P.r.	elav>incRNAi LB	elav ctrl LB	incRNAi ctrl LB
								0.8125	1	1	1
Experiment Date:	12.3.14							0.8125	1	1	1
Genotypes:	elav x iso31, iso31 x incRNAi, elav x incRNAi							0.8125	1	1	1
Collection Date:	11.24.14							0.8125	1	1	1
Bacteria:	Providencia rettgeri							0.8125	1	1	1
OD:	0.005							0.8125	1	1	1
Growth conditions:	LB, shaking 37 overnight							0.8125	1	1	1
Incubator temp:	25							0.8125	1		1
Injection time:	14:45:00							0.8125	1
								0.8125	1
								0.8125	1
								0.8125	1
								0.8125	1
								0.8125	1
								0.8125	1
								0.8125	1
								0.8125	1
								0.8125	1
								0.8125	1
								0.895833	1	1	1
								0.895833	1	1	1
								0.895833	1	1	1
								0.895833	1	1	1
								0.895833	1	1	1
								0.895833	1	1	1
								0.895833		1	1
								0.895833		1	1
								0.895833		1
								1.01042	1	1	1
								1.01042	1	1	1
								1.01042	1	1	1
								1.01042	1	1	1
								1.01042	1	1	1
								1.01042	1	1	1
								1.01042	1	1	1
								1.01042	1	1	1
								1.01042	1	1	1
								1.01042	1	1	1
								1.01042	1	1	1
								1.01042	1	1
								1.01042		1
								1.01042		1
								1.01042		1
								1.14583	1	1	1
								1.14583	1	1	1
								1.14583	1	1	1
								1.14583	1	1	1
								1.14583	1	1	1
								1.14583	1	1	1
								1.14583	1	1	1
								1.14583		1	1
								1.14583		1	1
								1.14583		1
								1.14583		1
								1.14583		1
								1.14583		1
								1.14583		1
								1.14583		1
								1.82292	1	1	1	1
								1.82292	1	1	1
								1.82292	1	1	1
								1.82292	1	1	1
								1.82292		1	1
								1.82292		1	1
								1.82292			1
								1.82292			1
								1.82292			1
								4.14583	1	1	1		1
								4.14583	1	1	1		1
								4.14583	1	1	1
								4.14583			1
								4.14583			1
								5.15625	1	1	1
								11.9062			1		1
								12	0	0	0	0	0	0
								12	0	0	0	0	0	0
								12	0	0	0	0	0	0
								12	0	0	0	0	0	0
								12	0	0	0	0	0	0
								12	0	0	0	0	0	0
								12	0	0	0	0	0	0
								12	0		0	0	0	0
								12			0	0	0	0
								12			0	0	0	0
								12				0	0	0
								12				0	0	0
								12				0	0	0
								12				0	0	0
								12				0	0	0
								12				0	0	0
								12				0	0	0
								12				0	0	0
								12				0		0
								12				0		0
								12						0

## Sheet: Fig. 2B left
Hill et al PLoS Biology 2018 Figure 2B left panel raw data
Neuronal inc-RNAi paraquat injection
						Vial #	1	2	3	4	5	6	7	8	9	10	11
						Injected with	PQ	PQ	PQ	PQ	PQ	PQ	PQ	PQ	PQ	PQ	PQ
Days	elav ctrl	elav>incRNAi	incRNAi ctrl			Genotype	elav ctrl	elav>incRNAi	incRNAi ctrl	elav ctrl	elav>incRNAi	incRNAi ctrl	elav ctrl	elav>incRNAi	incRNAi ctrl	elav>incRNAi	incRNAi ctrl
	60	74	80			total flies	20	17	20	20	17	20	20	20	20	20	20
0	0	0	0				0	0	0	0	0	0	0	0	0	0	0
0.775694	7	37	3				2	7	0	2	6	2	3	12	1	12	0
1.7375	9	49	5				2	10	0	2	6	2	5	15	2	18	1
2.83681	10	52	10				2	10	0	3	7	5	5	16	3	19	2
3.88542	23	54	16				6	10	3	6	7	7	11	18	4	19	2
4.77639	36	62	26				12	12	8	9	10	8	15	20	5	20	5
5.95139	53	70	48				19	14	14	17	16	11	17	20	11	20	12
6.72083	55	72	59				20	15	17	17	17	14	18	20	14	20	14
7.74306	57	73	71				20	16	17	18	17	17	19	20	17	20	20
						Kaplan-Meier Format
							elav ctrl	elav>incRNAi	incRNAi ctrl
						0.775694	1	1	1
						0.775694	1	1	1
						0.775694	1	1	1
						0.775694	1	1
						0.775694	1	1
						0.775694	1	1
						0.775694	1	1
						0.775694		1
						0.775694		1
						0.775694		1
						0.775694		1
Experiment Date:	6.30.16					0.775694		1
Genotypes:	elav x iso31, iso31 x incRNAi, elav x incRNAi					0.775694		1
Age:	8 days old					0.775694		1
Experiment type:	paraquat injection					0.775694		1
Start time:	16:18:00					0.775694		1
						0.775694		1
						0.775694		1
						0.775694		1
						0.775694		1
						0.775694		1
						0.775694		1
						0.775694		1
						0.775694		1
						0.775694		1
						0.775694		1
						0.775694		1
						0.775694		1
						0.775694		1
						0.775694		1
						0.775694		1
						0.775694		1
						0.775694		1
						0.775694		1
						0.775694		1
						0.775694		1
						0.775694		1
						1.7375	1	1	1
						1.7375	1	1	1
						1.7375		1
						1.7375		1
						1.7375		1
						1.7375		1
						1.7375		1
						1.7375		1
						1.7375		1
						1.7375		1
						1.7375		1
						1.7375		1
						2.83681	1	1	1
						2.83681		1	1
						2.83681		1	1
						2.83681			1
						2.83681			1
						3.88542	1	1	1
						3.88542	1	1	1
						3.88542	1		1
						3.88542	1		1
						3.88542	1		1
						3.88542	1		1
						3.88542	1
						3.88542	1
						3.88542	1
						3.88542	1
						3.88542	1
						3.88542	1
						3.88542	1
						4.77639	1	1	1
						4.77639	1	1	1
						4.77639	1	1	1
						4.77639	1	1	1
						4.77639	1	1	1
						4.77639	1	1	1
						4.77639	1	1	1
						4.77639	1	1	1
						4.77639	1		1
						4.77639	1		1
						4.77639	1
						4.77639	1
						4.77639	1
						5.95139	1	1	1
						5.95139	1	1	1
						5.95139	1	1	1
						5.95139	1	1	1
						5.95139	1	1	1
						5.95139	1	1	1
						5.95139	1	1	1
						5.95139	1	1	1
						5.95139	1		1
						5.95139	1		1
						5.95139	1		1
						5.95139	1		1
						5.95139	1		1
						5.95139	1		1
						5.95139	1		1
						5.95139	1		1
						5.95139	1		1
						5.95139			1
						5.95139			1
						5.95139			1
						5.95139			1
						5.95139			1
						6.72083	1	1	1
						6.72083	1	1	1
						6.72083			1
						6.72083			1
						6.72083			1
						6.72083			1
						6.72083			1
						6.72083			1
						6.72083			1
						6.72083			1
						6.72083			1
						7.74306	1	1	1
						7.74306	1		1
						7.74306			1
						7.74306			1
						7.74306			1
						7.74306			1
						7.74306			1
						7.74306			1
						7.74306			1
						7.74306			1
						7.74306			1
						7.74306			1
						8	0	0	0
						8	0		0
						8	0		0
						8			0
						8			0
						8			0
						8			0
						8			0
						8			0
						8
						8
						8
						8
						8
						8
						8
						8
						8
						8
						8
						8
						8
						8
						8
						8
						8
						8
						8
						8
						8
						8
						8
						8
						8
						8
						8
						8
						8
						8
						8
						8
						8
						8
						8
						8
						8
						8
						8
						8
						8
						8
						8
						8
						8
						8
						8
						8
						8
						8
						8
						8
						8
						8
						8
						8
						8

## Sheet: Fig. 2B right
Hill et al PLoS Biology 2018 Figure 2B right panel raw data						Data plotted in figure highlighted in red
Neuronal inc-RNAi hydrogen peroxide feeding
Days after injection	elav>incRNAi H2O2	elav ctrl H2O2	incRNAi ctrl H2O2	elav>incNRAi sucrose only	elav ctrl sucrose only	incRNAi ctrl sucrose only													Kaplan-Meier Format
	27	30	30	2	2	2						Days	Date & Time of death	Monintor/Tube #	Genotype + Condition					elav>incRNAi H2O2	elav ctrl H2O2	incRNAi ctrl H2O2	elav>incNRAi sucrose only	elav ctrl sucrose only	incRNAi ctrl sucrose only
0	0	0	0	0	0	0						0	2015-08-12 19:30:00						0.0833333	1
0.0833333	1	0	0	0	0	0						0.08	2015-08-12 21:30:00	M004C011	elav>incRNAi, H2O2				0.104167	1
0.104167	2	0	0	0	0	0						0.1	2015-08-12 22:00:00	M004C028	elav>incRNAi, H2O2				0.319444	1
0.319444	3	0	0	0	0	0						0.32	2015-08-13 03:10:00	M004C008	elav>incRNAi, H2O2				1.07639	1
1.07639	4	0	0	0	0	0						1.08	2015-08-13 21:20:00	M004C010	elav>incRNAi, H2O2				1.45833	1
1.45833	5	0	0	0	0	0						1.46	2015-08-14 06:30:00	M004C007	elav>incRNAi, H2O2				1.57639	1
1.57639	6	0	0	0	0	0						1.58	2015-08-14 09:20:00	M004C013	elav>incRNAi, H2O2				1.98611			1
1.98611	6	0	1	0	0	0						1.99	2015-08-14 19:10:00	M005C012	incRNAi ctrl, H2O2				2.09028	1
2.09028	7	0	1	0	0	0						2.09	2015-08-14 21:40:00	M004C015	elav>incRNAi, H2O2				2.28472	1
2.28472	8	0	1	0	0	0						2.28	2015-08-15 02:20:00	M004C006	elav>incRNAi, H2O2				2.32639	1
2.32639	9	0	1	0	0	0						2.33	2015-08-15 03:20:00	M004C004	elav>incRNAi, H2O2				2.36111		1
2.36111	9	1	1	0	0	0						2.36	2015-08-15 04:10:00	M003C031	elav ctrl, H2O2				2.38194	1
2.38194	10	1	1	0	0	0						2.38	2015-08-15 04:40:00	M004C026	elav>incRNAi, H2O2				2.39583	1
2.39583	11	1	1	0	0	0						2.4	2015-08-15 05:00:00	M004C017	elav>incRNAi, H2O2				2.43056	1		1
2.43056	12	1	2	0	0	0						2.43	2015-08-15 05:50:00	M004C009, M005C004	elav>incRNAi, H2O2; incRNAi ctrl, H2O2				2.45139	1
2.45139	13	1	2	0	0	0						2.45	2015-08-15 06:20:00	M004C021	elav>incRNAi, H2O2				2.47917	1
2.47917	14	1	2	0	0	0						2.48	2015-08-15 07:00:00	M004C029	elav>incRNAi, H2O2				2.52083	1
2.52083	16	1	2	0	0	0						2.52	2015-08-15 08:00:00	M004C012, M004C024	elav>incRNAi, H2O2 (x2)				2.52083	1
2.55556	17	2	2	0	0	0						2.56	2015-08-15 08:50:00	M003C015	elav ctrl, H2O2				2.55556	1	1
2.5625	17	3	2	0	0	0						2.56	2015-08-15 09:00:00	M003C027	elav ctrl, H2O2				2.5625		1
2.57639	17	5	2	0	0	0						2.58	2015-08-15 09:20:00	M003C011, M003C022	elav ctrl, H2O2 (x2)				2.57639		1
2.58333	17	6	2	0	0	0						2.58	2015-08-15 09:30:00	M003C019	elav ctrl, H2O2				2.57639		1
2.61806	17	6	2	0	0	0						2.62	2015-08-15 10:20:00	M004C019	elav>incRNAi, H2O2				2.58333		1
2.66667	18	6	3	0	0	0						2.67	2015-08-15 11:30:00	M004C016, M005C008	elav>incRNAi, H2O2; incRNAi ctrl, H2O2				2.66667	1		1
2.67361	19	7	3	0	0	0						2.67	2015-08-15 11:40:00	M003C007, M004C020	elav ctrl, H2O2; elav>incRNAi, H2O2				2.67361	1	1
2.68056	19	8	3	0	0	0						2.68	2015-08-15 11:50:00	M003C017	elav ctrl, H2O2				2.68056		1
2.70139	20	8	3	0	0	0						2.7	2015-08-15 12:20:00	M004C022	elav>incRNAi, H2O2				2.70139	1
2.72222	21	8	3	0	0	0						2.72	2015-08-15 12:50:00	M004C027	elav>incRNAi, H2O2				2.72222	1
2.72917	21	9	3	0	0	0						2.73	2015-08-15 13:00:00	M003C006	elav ctrl, H2O2				2.72917		1
2.79167	22	9	3	0	0	0						2.79	2015-08-15 14:30:00	M004C014	elav>incRNAi, H2O2				2.79167	1
2.83333	22	10	3	0	0	0						2.83	2015-08-15 15:30:00	M003C026	elav ctrl, H2O2				2.83333		1
2.88194	22	11	3	0	0	0						2.88	2015-08-15 16:40:00	M003C024	elav ctrl, H2O2				2.88194		1
2.92361	22	12	3	0	0	0						2.92	2015-08-15 17:40:00	M003C008	elav ctrl, H2O2				2.92361		1
2.93056	22	13	3	0	0	0						2.93	2015-08-15 17:50:00	M003C005	elav ctrl, H2O2				2.93056		1
2.95139	23	15	3	0	0	0						2.95	2015-08-15 18:20:00	M003C010, M003C032, M004C023	elav ctrl, H2O2 (x2); elav>incRNAi, H2O2				2.95139	1	1
2.95833	23	16	3	0	0	0						2.96	2015-08-15 18:30:00	M003C009	elav ctrl, H2O2				2.95139		1
2.96528	23	17	3	0	0	0						2.97	2015-08-15 18:40:00	M003C016	elav ctrl, H2O2				2.95833		1
2.98611	23	18	3	0	0	0						2.99	2015-08-15 19:10:00	M003C028	elav ctrl, H2O2				2.96528		1
2.99306	24	18	4	0	0	0						2.99	2015-08-15 19:20:00	M004C030, M005C005	elav>incRNAi, H2O2; incRNAi ctrl, H2O2				2.98611		1
3.01389	24	19	4	0	0	0						3.01	2015-08-15 19:50:00	M003C023	elav ctrl, H2O2				2.99306	1		1
3.04861	25	19	4	0	0	0						3.05	2015-08-15 20:40:00	M004C018	elav>incRNAi, H2O2				3.01389		1
3.09028	25	20	4	0	0	0						3.09	2015-08-15 21:40:00	M003C020	elav ctrl, H2O2				3.04861	1
3.125	25	21	5	0	0	0						3.13	2015-08-15 22:30:00	M003C029, M005C007	elav ctrl, H2O2;incRNAi ctrl, H2O2				3.09028		1
3.13194	25	22	5	0	0	0						3.13	2015-08-15 22:40:00	M003C014	elav ctrl, H2O2				3.125		1	1
3.13889	25	22	7	0	0	0						3.14	2015-08-15 22:50:00	M005C018, M005C030	incRNAi ctrl, H2O2 (x2)				3.13194		1
3.15278	25	23	7	0	0	0						3.15	2015-08-15 23:10:00	M003C013	elav ctrl, H2O2				3.13889			1
3.15972	25	23	8	0	0	0						3.16	2015-08-15 23:20:00	M005C011	incRNAi ctrl, H2O2				3.13889			1
3.18056	25	24	8	0	0	0						3.18	2015-08-15 23:50:00	M003C030	elav ctrl, H2O2				3.15278		1
3.22917	26	24	9	0	0	0						3.23	2015-08-16 01:00:00	M004C025, M005C032	elav>incRNAi, H2O2; incRNAi ctrl, H2O2				3.15972			1
3.25	26	24	11	0	0	0						3.25	2015-08-16 01:30:00	M005C019, M005C028	incRNAi ctrl, H2O2m(x2)				3.18056		1
3.25694	26	24	12	0	0	0						3.26	2015-08-16 01:40:00	M005C029	incRNAi ctrl, H2O2				3.22917	1		1
3.27083	26	24	14	0	0	0						3.27	2015-08-16 02:00:00	M005C013, M005C031	incRNAi ctrl, H2O2 (x2)				3.25			1
3.29861	26	24	16	0	0	0						3.3	2015-08-16 02:40:00	M005C021, M005C026	incRNAi ctrl, H2O2 (x2)				3.25			1
3.31944	27	24	16	0	0	0						3.32	2015-08-16 03:10:00	M004C003	elav>incRNAi, H2O2				3.25694			1
3.32639	27	24	17	0	0	0						3.33	2015-08-16 03:20:00	M005C023	incRNAi ctrl, H2O2				3.27083			1
3.36806	27	24	18	0	0	0						3.37	2015-08-16 04:20:00	M005C027	incRNAi ctrl, H2O2				3.27083			1
3.38194	27	25	18	0	0	0						3.38	2015-08-16 04:40:00	M003C025	elav ctrl, H2O2				3.29861			1
3.4375	27	25	19	0	0	0						3.44	2015-08-16 06:00:00	M005C016	incRNAi ctrl, H2O2				3.29861			1
3.44444	27	25	20	0	0	0						3.44	2015-08-16 06:10:00	M005C006	incRNAi ctrl, H2O2				3.31944	1
3.46528	27	25	21	0	0	0						3.47	2015-08-16 06:40:00	M005C025	incRNAi ctrl, H2O2				3.32639			1
3.49306	27	26	21	0	0	0						3.49	2015-08-16 07:20:00	M003C018	elav ctrl, H2O2				3.36806			1
3.54167	27	26	22	0	0	0						3.54	2015-08-16 08:30:00	M005C003	incRNAi ctrl, H2O2				3.38194		1
3.57639	27	26	23	0	0	0						3.58	2015-08-16 09:20:00	M005C017	incRNAi ctrl, H2O2				3.4375			1
3.59028	27	27	23	0	0	0						3.59	2015-08-16 09:40:00	M003C003	elav ctrl, H2O2				3.44444			1
3.59722	27	27	24	0	0	0						3.6	2015-08-16 09:50:00	M005C022	incRNAi ctrl, H2O2				3.46528			1
3.61111	27	27	25	0	0	0						3.61	2015-08-16 10:10:00	M005C015	incRNAi ctrl, H2O2				3.49306		1
3.63889	27	27	26	0	0	0						3.64	2015-08-16 10:50:00	M005C009	incRNAi ctrl, H2O2				3.54167			1
3.72222	27	28	26	0	0	0						3.72	2015-08-16 12:50:00	M003C021	elav ctrl, H2O2				3.57639			1
3.84028	27	28	27	0	0	0						3.84	2015-08-16 15:40:00	M005C014	incRNAi ctrl, H2O2				3.59028		1
3.90972	27	29	27	0	0	0						3.91	2015-08-16 17:20:00	M003C012	elav ctrl, H2O2				3.59722			1
3.97222	27	29	28	0	0	0						3.97	2015-08-16 18:50:00	M005C010	incRNAi ctrl, H2O2				3.61111			1
4.11111	27	29	29	0	0	0						4.11	2015-08-16 22:10:00	M005C020	incRNAi ctrl, H2O2				3.63889			1
4.125	27	29	30	0	0	0						4.13	2015-08-16 22:30:00	M005C024	incRNAi ctrl, H2O2				3.72222		1
4.27083	27	29	30	1	0	0						4.27	2015-08-17 02:00:00	M004C001	elav>incRNAi, sucrose only				3.84028			1
4.75	27	30	30	1	0	0						4.75	2015-08-17 13:30:00	M003C004	elav ctrl, H2O2				3.90972		1
5.16667	27	30	30	1	1	0						5.17	2015-08-17 23:30:00	M003C001	elav ctrl, sucrose only				3.97222			1
5.77083	27	30	30	1	1	1						5.77	2015-08-18 14:00:00	M005C002	incRNAi ctrl, sucrose only				4.11111			1
5.77778	27	30	30	2	2	2						5.78	2015-08-18 14:10:00	M003C002, M004C002, M005C001	elav ctrl, sucrose only; elav>incRNAi, sucrose only; incRNAi ctrl, sucrose only				4.125			1
																			4.27083				1
																			4.75		1
																			5.16667					1
																			5.77083						1
																			5.77778				1	1	1
Experiment Date:	8.12.15
Genotypes:	elav x iso31, iso31 x incRNAi, elav x incRNAi
Collection Date:	8.3.15
Experiment type:	H2O2 feeding (70 uL 2% H2O2 in 5% sucrose on 1/16 of a kim wipe)
Incubator temp:	25
Start time:	19:30:00

## Sheet: Fig. 2C
Hill et al PLoS Biology 2018 Figure 2C right panel raw data						Data plotted in figure highlighted in red
Inc null paraquat injection
								Vial #	1	2	3	4	5	6	7	8	9	10	11	12
								injected with	H2O	H2O	H2O	PQ	PQ	PQ	PQ	PQ	PQ	PQ	PQ	PQ
Days after injection	inc1 PQ	inc2 PQ	w+ PQ	inc1 H2O	inc2 H2O	w+ H2O		genotype	inc2	w+	inc1	inc2	w+	inc1	inc2	w+	inc1	inc2	w+	inc1
	62	49	63	20	13	20		total flies	13	20	20	21	21	20	18	21	22	10	21	20
0	0	0	0	0	0	0			0	0	0	0	0	0	0	0	0	0	0	0
0.78125	49	15	1	0	2	0			2	0	0	7	0	16	4	0	17	4	1	16
0.864583	53	17	1	1	2	0			2	0	1	8	0	17	4	0	19	5	1	17
0.979167	55	22	4	1	3	0			3	0	1	10	2	18	6	1	20	6	1	17
1.11458	57	26	10	2	3	0			3	0	2	12	4	19	7	3	20	7	3	18
1.79167	60	37	21	2	3	0			3	0	2	13	11	20	15	6	21	9	4	19
4.11458	60	46	25	2	3	1			3	1	2	19	13	20	17	7	21	10	5	19
5.125	60	46	29	2	3	1			3	1	2	19	14	20	17	9	21	10	6	19
6.86458	60	47	44	2	3	1			3	1	2	19	17	20	18	16	21	10	11	19
8.8125	60	47	57	3	3	1			3	1	3	19	20	20	18	20	21	10	17	19
11.875	60	48	61	4	3	1			3	1	4	20	21	20	18	20	21	10	20	19
								Kaplan-Meier Format
									inc1 PQ	inc2 PQ	w+ PQ	inc1 H2O	inc2 H2O	w+ H2O
Experiment Date:	12.3.14							0.78125	1	1	1		1
Genotypes:	inc1, inc2, w+ (all in w1118 background)							0.78125	1	1			1
Collection Date:	11.24.14							0.78125	1	1
Injected with:	3.2 mM PQ							0.78125	1	1
Incubator temp:	25							0.78125	1	1
Injection time:	15:30:00							0.78125	1	1
								0.78125	1	1
								0.78125	1	1
								0.78125	1	1
								0.78125	1	1
								0.78125	1	1
								0.78125	1	1
								0.78125	1	1
								0.78125	1	1
								0.78125	1	1
								0.78125	1
								0.78125	1
								0.78125	1
								0.78125	1
								0.78125	1
								0.78125	1
								0.78125	1
								0.78125	1
								0.78125	1
								0.78125	1
								0.78125	1
								0.78125	1
								0.78125	1
								0.78125	1
								0.78125	1
								0.78125	1
								0.78125	1
								0.78125	1
								0.78125	1
								0.78125	1
								0.78125	1
								0.78125	1
								0.78125	1
								0.78125	1
								0.78125	1
								0.78125	1
								0.78125	1
								0.78125	1
								0.78125	1
								0.78125	1
								0.78125	1
								0.78125	1
								0.78125	1
								0.78125	1
								0.864583	1	1		1
								0.864583	1	1
								0.864583	1
								0.864583	1
								0.979167	1	1	1		1
								0.979167	1	1	1
								0.979167		1	1
								0.979167		1
								0.979167		1
								1.11458	1	1	1	1
								1.11458	1	1	1
								1.11458		1	1
								1.11458		1	1
								1.11458			1
								1.11458			1
								1.79167	1	1	1
								1.79167	1	1	1
								1.79167	1	1	1
								1.79167		1	1
								1.79167		1	1
								1.79167		1	1
								1.79167		1	1
								1.79167		1	1
								1.79167		1	1
								1.79167		1	1
								1.79167		1	1
								4.11458		1	1			1
								4.11458		1	1
								4.11458		1	1
								4.11458		1	1
								4.11458		1
								4.11458		1
								4.11458		1
								4.11458		1
								4.11458		1
								5.125			1
								5.125			1
								5.125			1
								5.125			1
								6.86458		1	1
								6.86458			1
								6.86458			1
								6.86458			1
								6.86458			1
								6.86458			1
								6.86458			1
								6.86458			1
								6.86458			1
								6.86458			1
								6.86458			1
								6.86458			1
								6.86458			1
								6.86458			1
								6.86458			1
								8.8125			1	1
								8.8125			1
								8.8125			1
								8.8125			1
								8.8125			1
								8.8125			1
								8.8125			1
								8.8125			1
								8.8125			1
								8.8125			1
								8.8125			1
								8.8125			1
								8.8125			1
								11.875		1	1	1
								11.875			1
								11.875			1
								11.875			1
								12	0	0	0	0	0	0
								12	0		0	0	0	0
								12				0	0	0
								12				0	0	0
								12				0	0	0
								12				0	0	0
								12				0	0	0
								12				0	0	0
								12				0	0	0
								12				0	0	0
								12				0		0
								12				0		0
								12				0		0
								12				0		0
								12				0		0
								12				0		0
								12						0
								12						0
								12						0

## Sheet: Fig. 2D
Hill et al PLoS Biology 2018 Figure 2D raw data						Data plotted in figure highlighted in red
Neuronal Cul3-RNAi paraquat injection
								Vial #	1	2	3	4	5	6	7	8	9	10	11	12
								Injected with	H2O	H2O	H2O	PQ	PQ	PQ	PQ	PQ	PQ	PQ	PQ	PQ
Days	elav;;dcr>cul3RNAi PQ	elav;;dcr ctrl PQ	cul3RNAi ctrl PQ	elav;;dcr>cul3RNAi H2O	elav;;dcr ctrl H2O	cul3RNAi ctrl H2O		Genotype	elav;;dcr>cul3RNAi	elav;;dcr ctrl	cul3RNAi ctrl	elav;;dcr>cul3RNAi	elav;;dcr ctrl	cul3RNAi ctrl	elav;;dcr>cul3RNAi	elav;;dcr ctrl	cul3RNAi ctrl	elav;;dcr>cul3RNAi	elav;;dcr ctrl	cul3RNAi ctrl
	60	59	60	19	20	20		Total Flies	19	20	20	20	20	20	20	20	20	20	19	20
0	0	0	0	0	0	0			0	0	0	0	0	0	0	0	0	0	0	0
0.788889	54	0	1	1	0	0			1	0	0	17	0	0	19	0	0	18	0	1
1.83056	56	2	6	2	0	0			2	0	0	18	0	3	20	2	2	18	0	1
3.05278	57	8	8	3	1	1			3	1	1	19	1	4	20	6	3	18	1	1
3.98333	57	11	9	3	1	1			3	1	1	19	2	4	20	8	4	18	1	1
4.91736	57	15	10	3	1	1			3	1	1	19	3	4	20	11	5	18	1	1
5.92778	57	18	10	3	1	1			3	1	1	19	3	4	20	12	5	18	3	1
7.13611	58	22	13	3	1	1			3	1	1	20	3	5	20	14	6	18	5	2
								Kaplan-Meier Format
									elav;;dcr>cul3RNAi PQ	elav;;dcr ctrl PQ	cul3RNAi ctrl PQ	elav;;dcr>cul3RNAi H2O	elav;;dcr ctrl H2O	cul3RNAi ctrl H2O
								0.788889	1		1	1
								0.788889	1
								0.788889	1
								0.788889	1
								0.788889	1
								0.788889	1
								0.788889	1
								0.788889	1
								0.788889	1
								0.788889	1
								0.788889	1
								0.788889	1
Experiment Date:	1.27.16							0.788889	1
Genotypes:	elav;;dcr x cul3RNAi, elav;;dcr x JAPAN w, iso31 x cul3RNAi (elav;;dcr is in iso31 background, and cul3RNAi is in JAPAN w background)							0.788889	1
Collected:	1.20.16							0.788889	1
Experiment type:	4mM PQ injection							0.788889	1
Injection time:	14:54:00							0.788889	1
								0.788889	1
								0.788889	1
								0.788889	1
								0.788889	1
								0.788889	1
								0.788889	1
								0.788889	1
								0.788889	1
								0.788889	1
								0.788889	1
								0.788889	1
								0.788889	1
								0.788889	1
								0.788889	1
								0.788889	1
								0.788889	1
								0.788889	1
								0.788889	1
								0.788889	1
								0.788889	1
								0.788889	1
								0.788889	1
								0.788889	1
								0.788889	1
								0.788889	1
								0.788889	1
								0.788889	1
								0.788889	1
								0.788889	1
								0.788889	1
								0.788889	1
								0.788889	1
								0.788889	1
								0.788889	1
								0.788889	1
								0.788889	1
								0.788889	1
								1.83056	1	1	1	1
								1.83056	1	1	1
								1.83056			1
								1.83056			1
								1.83056			1
								3.05278	1	1	1	1	1	1
								3.05278		1	1
								3.05278		1
								3.05278		1
								3.05278		1
								3.05278		1
								3.98333		1	1
								3.98333		1
								3.98333		1
								4.91736		1	1
								4.91736		1
								4.91736		1
								4.91736		1
								5.92778		1
								5.92778		1
								5.92778		1
								7.13611	1	1	1
								7.13611		1	1
								7.13611		1	1
								7.13611		1
								8	0	0	0	0	0	0
								8	0	0	0	0	0	0
								8		0	0	0	0	0
								8		0	0	0	0	0
								8		0	0	0	0	0
								8		0	0	0	0	0
								8		0	0	0	0	0
								8		0	0	0	0	0
								8		0	0	0	0	0
								8		0	0	0	0	0
								8		0	0	0	0	0
								8		0	0	0	0	0
								8		0	0	0	0	0
								8		0	0	0	0	0
								8		0	0	0	0	0
								8		0	0	0	0	0
								8		0	0		0	0
								8		0	0		0	0
								8		0	0		0	0
								8		0	0
								8		0	0
								8		0	0
								8		0	0
								8		0	0
								8		0	0
								8		0	0
								8		0	0
								8		0	0
								8		0	0
								8		0	0
								8		0	0
								8		0	0
								8		0	0
								8		0	0
								8		0	0
								8		0	0
								8		0	0
								8			0
								8			0
								8			0
								8			0
								8			0
								8			0
								8			0
								8			0
								8			0
								8			0

## Sheet: Fig. 3B left
Hill et al PLoS Biology 2018 Figure 3B left raw data						Data plotted in figure highlighted in red
sleepless mutant sleep analysis						(PySolo output) nan = 0 or undefined
Genotype	Day	Mon	Ch	alive	totSleep	rDS	rNS	AI	rD aLSE	rD aNSE	rN aLSE	rN aNSE		***Note: M2 fly #11 was dead on 12/21, so data for this fly was removed from experiment		Genotype	Monitor	Channel	Total Sleep	Daytime Sleep	Nighttime Sleep	Activity Index	Daytime Bout Length	Daytime Bout Number	Nighttime Bout Length	Nighttime Bout Number	Total Average Bout Length	Total Average Bout Number
sss ctrl	2017-12-17	2	1	TRUE	517	172	345	2.70933	12.2857	14	15.6818	22				sss ctrl	2	1	680.25	270.25	410	2.22153	20.0694	14	23.9871	17.75	22.0283	31.75
sss ctrl	2017-12-17	2	2	TRUE	766	234	532	2.56761	13.7647	17	53.2	10				sss ctrl	2	2	835.25	280.25	555	2.27219	22.8354	13	46.8952	12	34.8653	25
sss ctrl	2017-12-17	2	3	TRUE	719	252	467	3.59722	21	12	66.7143	7				sss ctrl	2	3	750.5	263	487.5	3.00498	28.4838	9.75	50.3468	10.25	39.4153	20
sss ctrl	2017-12-17	2	4	TRUE	634	140	494	2.77516	12.7273	11	98.8	5				sss ctrl	2	4	501.5	144	357.5	2.38372	18.036	8.25	52.2759	8.25	35.1559	16.5
sss ctrl	2017-12-17	2	5	TRUE	637	232	405	3.47756	15.4667	15	40.5	10				sss ctrl	2	5	728.5	261.25	467.25	2.85681	21.534	12.5	46.9631	10	34.2486	22.5
sss ctrl	2017-12-17	2	6	TRUE	699	232	467	2.66892	17.8462	13	38.9167	12				sss ctrl	2	6	704.5	236.5	468	2.31237	20.6475	11.5	37.4643	12.5	29.0559	24
sss ctrl	2017-12-17	2	7	TRUE	215	82	133	4.20997	9.11111	9	16.625	8				sss ctrl	2	7	434.5	130.5	304	3.26683	11.6659	11	24.1349	12	17.9004	23
sss ctrl	2017-12-17	2	8	TRUE	713	220	493	3.11846	24.4444	9	82.1667	6				sss ctrl	2	8	770.5	256.25	514.25	2.76616	30.4528	8.75	91.622	7.25	61.0374	16
sss ctrl	2017-12-17	2	9	TRUE	632	186	446	2.68773	18.6	10	74.3333	6				sss ctrl	2	9	779.75	233.75	546	2.44151	27.6417	9	143.683	5.5	85.6625	14.5
sss ctrl	2017-12-17	2	10	TRUE	534	107	427	2.86409	9.72727	11	32.8462	13				sss ctrl	2	10	667.25	181	486.25	2.27655	15.286	11.75	50.4952	11.25	32.8906	23
sss ctrl	2017-12-18	2	1	TRUE	603	249	354	2.41577	16.6	15	19.6667	18
sss ctrl	2017-12-18	2	2	TRUE	885	325	560	2.30325	32.5	10	46.6667	12				sssd40	2	12	56.25	21.25	35	3.7376	2.80556	2.5	1.45833	8	2.13194	10.5
sss ctrl	2017-12-18	2	3	TRUE	751	284	467	2.97242	40.5714	7	35.9231	13				sssd40	2	13	211	111.5	99.5	2.0201	4.94874	22.25	4.3133	22.75	4.63102	45
sss ctrl	2017-12-18	2	4	TRUE	530	188	342	2.20879	23.5	8	24.4286	14				sssd40	2	14	13.5	11.25	2.25	2.25763	1.875	3.25	1.27778	1.25	1.57639	4.5
sss ctrl	2017-12-18	2	5	TRUE	749	246	503	3.17221	20.5	12	55.8889	9				sssd40	2	15	513.25	206.75	306.5	1.10964	6.96369	27.75	9.6286	31.25	8.29614	59
sss ctrl	2017-12-18	2	6	TRUE	634	184	450	2.62035	16.7273	11	37.5	12				sssd40	2	16	376	116	260	0.918974	4.99952	21.75	9.23063	31	7.11508	52.75
sss ctrl	2017-12-18	2	7	TRUE	353	110	243	3.54646	10	11	22.0909	11				sssd40	2	17	278.25	163.5	114.75	2.15138	11.9228	14	6.42757	12.25	#DIV/0!	#DIV/0!
sss ctrl	2017-12-18	2	8	TRUE	838	253	585	2.83389	42.1667	6	146.25	4				sssd40	2	18	0	0	0	#DIV/0!	#DIV/0!	#DIV/0!	#DIV/0!	#DIV/0!	#DIV/0!	#DIV/0!
sss ctrl	2017-12-18	2	9	TRUE	836	256	580	2.29685	42.6667	6	145	4				sssd40	2	19	0	0	0	#DIV/0!	#DIV/0!	#DIV/0!	#DIV/0!	#DIV/0!	#DIV/0!	#DIV/0!
sss ctrl	2017-12-18	2	10	TRUE	678	142	536	2.21916	11.8333	12	67	8				sssd40	2	20	0	0	0	#DIV/0!	#DIV/0!	#DIV/0!	#DIV/0!	#DIV/0!	#DIV/0!	#DIV/0!
sss ctrl	2017-12-19	2	1	TRUE	815	303	512	1.8864	18.9375	16	32	16				sssd40	2	21	0	0	0	#DIV/0!	#DIV/0!	#DIV/0!	#DIV/0!	#DIV/0!	#DIV/0!	#DIV/0!
sss ctrl	2017-12-19	2	2	TRUE	802	274	528	2.13636	21.0769	13	37.7143	14				sssd40	2	22	0	0	0	#DIV/0!	#DIV/0!	#DIV/0!	#DIV/0!	#DIV/0!	#DIV/0!	#DIV/0!
sss ctrl	2017-12-19	2	3	TRUE	755	246	509	2.83942	22.3636	11	42.4167	12
sss ctrl	2017-12-19	2	4	TRUE	409	130	279	2.4258	16.25	8	46.5	6
sss ctrl	2017-12-19	2	5	TRUE	734	283	451	2.51275	21.7692	13	45.1	10
sss ctrl	2017-12-19	2	6	TRUE	747	231	516	2.11833	23.1	10	36.8571	14
sss ctrl	2017-12-19	2	7	TRUE	538	155	383	2.89135	14.0909	11	27.3571	14
sss ctrl	2017-12-19	2	8	TRUE	785	255	530	2.72324	25.5	10	106	5
sss ctrl	2017-12-19	2	9	TRUE	773	214	559	2.21739	21.4	10	55.9	10
sss ctrl	2017-12-19	2	10	TRUE	760	232	528	2.11176	19.3333	12	75.4286	7
sss ctrl	2017-12-20	2	1	TRUE	786	357	429	1.87462	32.4545	11	28.6	15
sss ctrl	2017-12-20	2	2	TRUE	888	288	600	2.08152	24	12	50	12
sss ctrl	2017-12-20	2	3	TRUE	777	270	507	2.61086	30	9	56.3333	9
sss ctrl	2017-12-20	2	4	TRUE	433	118	315	2.12512	19.6667	6	39.375	8
sss ctrl	2017-12-20	2	5	TRUE	794	284	510	2.26471	28.4	10	46.3636	11
sss ctrl	2017-12-20	2	6	TRUE	738	299	439	1.84188	24.9167	12	36.5833	12
sss ctrl	2017-12-20	2	7	TRUE	632	175	457	2.41955	13.4615	13	30.4667	15
sss ctrl	2017-12-20	2	8	TRUE	746	297	449	2.38905	29.7	10	32.0714	14
sss ctrl	2017-12-20	2	9	TRUE	878	279	599	2.56406	27.9	10	299.5	2
sss ctrl	2017-12-20	2	10	TRUE	697	243	454	1.91117	20.25	12	26.7059	17
sssd40	2017-12-17	2	11	TRUE	251	2	249	3.45623	2	1	83	3
sssd40	2017-12-17	2	12	TRUE	2	2	0	4.78497	2	1	nan	0
sssd40	2017-12-17	2	13	TRUE	109	54	55	2.60451	3.17647	17	4.23077	13
sssd40	2017-12-17	2	14	TRUE	2	2	0	2.76409	2	1	nan	0
sssd40	2017-12-17	2	15	TRUE	79	27	52	1.35956	2.07692	13	2.16667	24
sssd40	2017-12-17	2	16	TRUE	82	30	52	1.4591	3	10	2.73684	19
sssd40	2017-12-17	2	17	TRUE	129	121	8	2.19695	17.2857	7	2	4
sssd40	2017-12-17	2	18	TRUE	0	0	0	--	nan	nan	nan	nan
sssd40	2017-12-17	2	19	TRUE	0	0	0	--	nan	nan	nan	nan
sssd40	2017-12-17	2	20	TRUE	0	0	0	--	nan	nan	nan	nan
sssd40	2017-12-17	2	21	TRUE	0	0	0	--	nan	nan	nan	nan
sssd40	2017-12-17	2	22	TRUE	0	0	0	--	nan	nan	nan	nan
sssd40	2017-12-18	2	11	TRUE	1328	609	719	2.71818	76.125	8	718	1
sssd40	2017-12-18	2	12	TRUE	0	0	0	--	0	0	0	0
sssd40	2017-12-18	2	13	TRUE	190	80	110	2.1624	3.2	25	4.23077	26
sssd40	2017-12-18	2	14	TRUE	0	0	0	--	0	0	0	0
sssd40	2017-12-18	2	15	TRUE	405	110	295	0.968085	3.23529	34	7.5641	39
sssd40	2017-12-18	2	16	TRUE	269	47	222	0.725875	2.2381	21	4.53061	49
sssd40	2017-12-18	2	17	TRUE	65	52	13	2.32073	4	13	2.6	5
sssd40	2017-12-18	2	18	TRUE	0	0	0	--	nan	nan	nan	nan
sssd40	2017-12-18	2	19	TRUE	0	0	0	--	nan	nan	nan	nan
sssd40	2017-12-18	2	20	TRUE	0	0	0	--	nan	nan	nan	nan
sssd40	2017-12-18	2	21	TRUE	0	0	0	--	nan	nan	nan	nan
sssd40	2017-12-18	2	22	TRUE	0	0	0	--	nan	nan	nan	nan
sssd40	2017-12-19	2	11	--	--	--	--	--	nan	nan	nan	nan
sssd40	2017-12-19	2	12	TRUE	0	0	0	--	0	0	0	0
sssd40	2017-12-19	2	13	TRUE	160	81	79	1.62627	3.375	24	3.29167	24
sssd40	2017-12-19	2	14	TRUE	8	3	5	1.99232	1.5	2	2.5	2
sssd40	2017-12-19	2	15	TRUE	715	301	414	1.05793	8.13514	37	12.1765	34
sssd40	2017-12-19	2	16	TRUE	412	93	319	0.710117	3	31	9.38235	34
sssd40	2017-12-19	2	17	TRUE	366	305	61	2.22088	16.0526	19	3.15789	19
sssd40	2017-12-19	2	18	TRUE	0	0	0	--	nan	nan	nan	nan
sssd40	2017-12-19	2	19	TRUE	0	0	0	--	nan	nan	nan	nan
sssd40	2017-12-19	2	20	TRUE	0	0	0	--	nan	nan	nan	nan
sssd40	2017-12-19	2	21	TRUE	0	0	0	--	nan	nan	nan	nan
sssd40	2017-12-19	2	22	TRUE	0	0	0	--	nan	nan	nan	nan
sssd40	2017-12-20	2	11	--	--	--	--	--	nan	nan	nan	nan
sssd40	2017-12-20	2	12	TRUE	223	83	140	2.69022	9.22222	9	4.375	32
sssd40	2017-12-20	2	13	TRUE	385	231	154	1.6872	10.0435	23	5.5	28
sssd40	2017-12-20	2	14	TRUE	44	40	4	2.01648	4	10	1.33333	3
sssd40	2017-12-20	2	15	TRUE	854	389	465	1.05299	14.4074	27	16.6071	28
sssd40	2017-12-20	2	16	TRUE	741	294	447	0.780802	11.76	25	20.2727	22
sssd40	2017-12-20	2	17	TRUE	553	176	377	1.86697	10.3529	17	17.9524	21
sssd40	2017-12-20	2	18	TRUE	0	0	0	--	nan	nan	nan	nan
sssd40	2017-12-20	2	19	TRUE	0	0	0	--	nan	nan	nan	nan
sssd40	2017-12-20	2	20	TRUE	0	0	0	--	nan	nan	nan	nan
sssd40	2017-12-20	2	21	TRUE	0	0	0	--	nan	nan	nan	nan
sssd40	2017-12-20	2	22	TRUE	0	0	0	--	nan	nan	nan	nan

[truncated: 37 more sheets: Fig. 3B mid, Fig. 3B right, Fig. 3C left, Fig. 3C mid, Fig. 3C right, Fig. 3D left, Fig. 3D mid, Fig. 3D right, Fig. 4A left, Fig. 4A mid, Fig. 4A right, Fig. 4B left, Fig. 4B right, Fig. 5B, Fig. 5C, Fig. 5D, Fig. 5E, Fig. 5F, Fig. 5G, Fig. 5H …]
